# Supplementary material for: Neprilysin 4 controls acrosome structure and male fertility in Drosophila melanogaster
Source: Commun Biol. 2025 Nov 22;8:1701. doi: 10.1038/s42003-025-09186-2 (PMC12658024; doi:10.1038/s42003-025-09186-2)
Supplement: Supplementary file 4 — Supplementary Data 1 [file 42003_2025_9186_MOESM4_ESM.xlsx]

## Sheet: Figure 1
Offspring [total number]
w1118	Nep4::mNGhetero	Nep4::mNGhomo	w1118 x bam-Gal4	w1118 x UAS-nep4RNAi	bam > nep4RNAi
23	24	0	61	63	21
27	32	0	62	59	30
52	40	0	63	72	8
29	39	1	57	68	12
49	20	1	70	77	1

## Sheet: Figure 4B
Pixel intensities [arb. units]
Snky::GFP (B)
	Snky::GFP signal
Distance	Sperm 1	Sperm 2	Sperm 3	Sperm 4	Sperm 5	Sperm 6	Sperm 7	Sperm 8	Sperm 9	Sperm 10	Sperm 11	Sperm 12	Sperm 13	Sperm 14	Sperm 15	Sperm 16	Sperm 17	Sperm 18	Sperm 19	Sperm 20	Sperm 21	Sperm 22	Sperm 23	Sperm 24	Sperm 25	Sperm 26	Sperm 27	Sperm 28	Sperm 29	Sperm 30	Sperm 31	Sperm 32	Sperm 33	Sperm 34	Sperm 35	Sperm 36	Sperm 37	Sperm 38	Sperm 39	Sperm 40	Sperm 41	Sperm 42	Sperm 43	Sperm 44	Sperm 45	Sperm 46	Sperm 47	Sperm 48	Sperm 49
0	0.0514	3.403	0.4025	2.1319	9.7611	0.8199	2.0482	0.2757	0.5611	1.9563	3.329	2.0145	1.3843	1.4067	4.2578	3.7145	11.5834	2.4129	1.4998	1.1282	0.1731	0.6705	0.7113	0.5042	0	4.1642	0.7728	0.3888	0.3651	2.0721	2.1576	0.9825	7.3131	3.241	3.705	7.1618	0.5246	3.0669	0.1955	0.7775	0.8048	3.7691	12.4472	16.7345	0.7802	0.0795	5.1376	0.3395	0.1276
0.07799	0.2178	3.6866	0.7993	2.4868	8.462	0.8196	1.6352	0.71	0.6592	3.4216	4.2874	1.4899	1.6634	1.1888	3.9649	2.9603	9.2007	4.2605	2.5271	0.6076	0.3709	1.0708	0.6231	0.8001	0	3.342	0.4923	0.1874	1.1653	0.6981	3.8129	0.772	6.7375	4.306	3.3579	12.2783	0.7434	1.8811	0.4384	0.8186	0.351	4.2133	10.1878	12.166	0.6584	0.0971	5.0457	0.7272	0.1809
0.15598	0.3005	3.9443	0.9434	3.4898	7.2581	1.1386	1.3233	0.4695	0.8002	6.2443	5.3695	1.2797	1.9008	1.0929	3.7265	2.636	6.6658	4.4761	3.9445	0.2562	1.1489	1.6696	0.722	1.2984	0	4.0791	0.6513	0.079	1.9064	0.258	4.0281	0.9192	7.182	5.7703	4.0754	12.8975	0.798	1.109	0.7961	0.7979	1.0604	3.6729	8.0596	6.3413	0.6248	0.0032	5.0014	0.7868	0.0857
0.23397	0.154	3.2553	1.4258	3.308	7.7273	1.765	1.4494	0.5751	1.2697	8.299	7.9649	2.1022	1.5158	1.726	3.9922	3.7811	5.6783	4.1936	3.8658	0.4835	0.843	2.7969	0.4855	2.3993	0.0111	5.9687	0.3188	0.1719	3.269	0.6783	3.8085	1.0702	7.7849	5.3428	2.6811	8.0707	0.8349	0.7636	1.4296	1.3614	3.8667	2.8391	4.4258	4.2133	0.615	0.1261	2.9602	0.9894	0.1385
0.31196	0.5167	3.6715	1.9984	5.4434	8.985	1.5621	1.5441	0.7734	1.869	9.3476	7.9296	2.0204	1.6994	1.8093	4.0668	8.4912	4.7741	2.8673	3.5723	0.5515	1.4112	5.5088	0.6657	5.261	0.0938	5.7	0.384	0.2308	6.8653	0.5722	2.7579	2.4692	8.5006	6.728	1.9826	3.3953	1.4583	0.9665	3.9049	1.8357	3.3152	2.822	2.9869	3.3558	0.6544	0.1587	1.8826	1.5744	0.2576
0.38995	1.2013	4.6958	2.4279	7.6521	9.5359	1.6913	1.6621	0.9805	2.0277	6.9048	5.9331	2.0624	1.9838	3.1111	4.4464	11.5984	3.7958	1.6672	3.1481	0.8174	2.8168	9.1964	0.661	11.2793	0.0015	5.4519	0.6883	0.3114	10.9896	0.593	3.0482	3.237	7.5582	7.2218	3.4482	1.9722	1.2853	1.1036	5.8096	2.2409	4.9288	3.1288	1.7416	2.8733	1.1004	0.466	1.305	1.9859	0.4928
0.46794	1.7251	4.0851	3.169	9.7945	9.1871	1.5498	2.1652	1.2736	2.0431	6.1119	4.9317	1.9557	2.3225	2.8798	4.7494	12.9318	3.4827	1.731	3.7503	1.5913	7.2644	9.946	0.7268	16.0225	0.0289	3.8021	1.1078	0.6467	14.6646	0.7482	2.9308	4.3535	6.6888	6.0106	4.1457	2.4109	2.3764	1.3333	6.6434	2.2692	5.804	2.9371	1.4338	2.1707	1.1402	0.5994	1.3496	1.3281	1.0717
0.54594	2.8182	3.5619	4.8577	11.8218	9.7705	2.3352	2.9767	2.0712	1.9011	5.6117	3.8393	1.5046	3.7999	1.9065	5.2847	10.2582	4.5313	2.2019	4.2051	1.5879	9.2785	7.942	1.4879	17.8177	0.3583	3.8376	2.2631	0.7302	16.2155	1.5149	3.5526	5.0023	6.057	6.8783	5.1307	2.3909	4.7975	1.7267	6.8163	3.3836	5.8069	3.1456	1.6724	1.8587	1.3547	0.6544	1.1055	3.0288	0.4511
0.62393	3.8452	3.0419	6.3061	12.7508	8.495	2.2111	3.6329	2.1663	2.1245	5.146	3.754	1.9315	3.9823	1.8194	5.4073	6.2717	4.5621	2.31	5.5665	1.6223	9.9491	6.8255	3.1087	12.4828	1.1348	4.6256	2.519	1.5283	11.2708	2.4103	4.1411	5.8157	7.5599	8.31	5.8519	2.2988	6.118	2.0371	5.3251	3.7315	5.135	3.2567	2.7598	2.6529	1.9802	0.5602	2.0464	3.5606	0.6567
0.70192	4.854	3.3894	7.0192	12.3631	8.5168	1.8062	4.2145	3.0656	1.9838	6.795	3.4428	2.0861	4.4432	2.6433	4.9774	6.1094	6.487	2.3596	6.9458	2.974	6.4415	6.7161	4.1946	8.2016	0.8843	5.7928	3.1684	2.5125	8.3856	4.668	5.8925	8.6782	7.9341	10.3202	6.4498	2.3752	7.0257	3.0289	4.93	5.072	4.2804	2.9949	2.6537	3.2132	2.0759	1.0836	2.9943	4.1554	0.834
0.77991	6.4184	4.4492	7.864	10.7975	7.1254	2.4185	6.1404	5.1611	2.0711	7.7744	4.6277	3.4942	6.3681	3.7714	5.9409	6.4316	7.6875	2.9008	9.1822	5.5224	5.5094	5.6724	4.5101	10.197	0.7351	6.5896	3.6336	3.6321	7.0524	9.5293	4.8095	10.7406	10.0583	13.6911	5.8815	3.2217	5.9395	4.4273	6.56	10.1411	5.0444	3.2325	2.7108	4.813	2.4733	1.6023	5.7864	3.5651	0.7544
0.8579	9.4924	5.2823	8.3063	9.8482	6.9685	3.2884	9.388	9.2965	3.633	9.4093	6.3223	4.2979	9.9439	5.7865	6.9574	8.1135	8.9774	5.6542	9.5327	9.003	8.1524	5.7005	7.7354	14.9176	0.8694	9.2686	5.5379	5.1694	7.4446	15.2362	5.3582	12.4319	8.5425	22.2714	6.6	5.2113	5.8983	5.8005	9.3243	13.4829	6.4968	4.0908	3.4707	6.0851	2.633	2.7452	9.9382	2.6615	0.8298
0.93589	11.8157	7.582	11.1366	9.0636	6.9498	4.9194	13.3419	10.0161	5.361	12.5171	8.8556	5.3345	14.9707	8.3682	8.9515	7.0486	9.8575	8.2675	11.2754	12.4763	11.5127	6.278	14.1132	19.6014	1.1088	10.3815	9.8924	7.5221	9.8052	18.8653	6.4151	13.1569	6.2848	34.2804	8.8809	10.3251	7.9193	8.8069	11.6297	16.2898	7.3129	4.8817	5.1797	6.7308	3.8848	4.6859	12.8937	2.9141	1.4221
1.01388	14.1947	10.5386	15.936	10.4659	9.3129	7.7589	16.345	11.9535	6.2888	14.8627	12.5685	6.3757	19.8997	10.0798	11.8739	10.1382	12.4083	13.3011	13.8299	14.219	14.701	8.4892	25.2414	18.8819	1.3549	10.4679	14.0958	11.6799	11.08	20.2244	9.5904	13.0064	7.8305	46.607	11.4827	16.3321	8.8641	9.6691	13.7692	16.3775	8.6505	5.388	6.209	6.8987	4.5797	6.0914	14.2931	3.6891	1.9631
1.09187	15.9046	14.2962	18.6331	12.1739	13.9641	11.2594	18.0443	15.4381	8.475	16.3924	17.0211	8.774	25.8554	11.9528	15.9676	11.5802	11.552	16.0223	15.7235	12.0291	17.2496	10.1341	33.8355	15.3573	1.7502	10.0109	18.0033	15.758	14.2513	23.3468	13.6721	14.1199	12.2125	51.2091	13.6091	19.0792	12.2908	11.9201	17.1329	18.3309	9.9171	6.5022	7.265	7.1505	4.913	6.7669	15.183	4.1998	2.4588
1.16986	15.4294	16.6037	20.7134	13.9099	18.3947	16.5955	18.5557	18.9567	10.1583	16.4188	21.5224	11.4839	26.6333	13.7453	17.9155	10.8089	11.7542	15.0133	16.0282	10.5418	17.9874	11.7109	37.9608	13.3177	3.9655	8.9324	19.3412	18.336	14.697	25.7569	17.661	16.0031	17.5542	46.2056	17.0035	23.8603	14.2682	12.6134	17.4408	21.1843	12.8127	7.9682	7.2053	7.9061	6.4206	8.3291	15.26	4.4873	3.6419
1.24785	20.1863	18.08	26.6727	15.5622	22.3667	19.9129	17.9107	23.1703	15.7474	16.8757	23.7377	13.3771	24.6671	17.3605	17.7645	10.9233	9.7776	14.4742	13.3479	8.0618	17.4514	14.5272	31.0795	10.801	6.074	11.5733	20.1881	19.4591	15.6672	27.2885	23.5489	19.2415	20.8305	29.5886	17.5093	27.9047	14.1784	13.244	19.6227	27.2055	12.3013	10.5151	7.6567	8.5476	6.9428	11.043	12.8464	5.0876	5.426
1.32584	25.0445	23.3902	29.5501	17.9901	23.6967	19.8536	20.4434	26.1178	19.031	20.4318	25.7222	16.9393	21.8257	18.6163	16.8625	12.1707	11.4264	14.9867	13.2025	6.9253	18.088	20.2097	23.5506	8.1564	8.5098	14.9074	20.5722	18.5558	15.4361	30.0294	30.6421	19.5833	22.6453	23.6533	17.1405	29.1439	15.7635	14.1166	20.2609	27.7988	15.8769	13.0865	7.5523	9.264	7.3098	13.8853	14.8017	6.1201	7.9737
1.40383	26.3422	28.68	33.8301	23.1634	25.2776	18.4388	25.86	30.1929	20.4317	21.4637	27.1575	19.9445	26.3875	19.7142	17.3192	16.4624	14.6203	13.8086	12.6568	7.9571	20.5567	25.2595	20.1928	6.2401	11.8658	17.9032	25.0201	16.7784	17.9117	37.5894	37.0022	20.7719	20.5791	21.536	16.7958	27.9623	18.8635	17.8237	21.1811	31.442	20.0333	12.9806	7.2014	9.8857	7.7487	16.2133	13.8297	8.2245	9.4179
1.48182	25.7772	32.1152	36.4899	28.0778	26.7507	17.9995	31.1847	36.3348	19.6171	25.5208	28.598	22.1222	28.3947	21.0691	19.2775	15.0957	21.9409	13.9512	17.5603	12.2226	21.0874	26.9225	20.6128	6.5273	17.0833	19.7354	29.7331	21.1978	21.958	43.6804	41.4738	21.1427	21.5324	19.0189	16.024	28.4006	23.2552	23.3141	22.3416	34.3406	27.1894	12.23	8.6605	11.5988	8.0013	17.3139	12.2805	11.6095	10.9076
1.55981	28.0691	33.9465	38.1421	36.3648	33.1322	19.9856	35.6241	36.7323	22.9434	27.2339	29.3814	26.1343	32.6545	21.1422	18.6723	17.9861	30.4564	14.3781	22.2693	12.9261	20.1857	25.6302	22.3657	8.7756	21.7383	19.387	32.4937	24.018	27.966	45.151	39.1101	21.3761	25.3658	17.7238	19.3502	26.7858	22.9516	28.9882	25.0396	36.6687	32.937	13.4251	10.2672	13.9676	7.8423	15.4546	11.2457	15.3778	11.8664
1.63781	33.7749	31.8482	41.0273	43.9101	36.847	22.7097	40.0487	43.3518	23.3152	29.9784	30.001	30.6651	34.8643	21.3116	20.2948	17.7229	28.9051	14.5935	28.1066	13.1992	26.3074	27.6923	21.5581	8.8547	25.1132	19.1118	35.4596	29.2737	30.7945	45.8952	36.7813	22.666	33.473	20.5521	22.9287	25.63	23.8359	32.9712	24.7115	32.2891	37.3539	13.5446	14.6522	17.3324	7.3312	16.5441	12.8954	20.9289	9.6336
1.7158	38.5552	30.3171	40.5912	48.3851	38.087	22.9325	44.139	49.5997	23.522	35.2832	30.1883	34.8285	39.3401	23.8273	19.9355	17.2044	27.1573	15.1768	34.5063	12.1761	34.8488	23.391	22.0647	10.6848	24.1651	22.8502	39.6162	36.9357	33.5973	48.0819	34.0899	24.8438	40.8371	23.4333	28.2175	23.5791	23.3148	38.5623	27.7154	29.2087	34.3892	15.6935	18.9878	23.6187	9.0799	16.9653	15.5648	24.215	10.8864
1.79379	41.7714	27.4332	44.261	54.5168	37.7685	22.7274	48.0451	51.4011	22.7421	39.6006	30.8392	43.1467	43.6045	25.453	20.4799	21.2188	28.6574	17.8035	36.6397	13.676	41.8372	20.9083	25.3962	14.6383	23.3152	28.0981	40.6783	42.5443	37.3091	53.8102	31.431	26.0435	44.9712	30.6036	33.8597	22.2822	22.8847	44.1745	30.1365	32.9204	29.7989	16.1712	21.7472	23.3581	11.1186	16.7644	18.8876	25.8496	12.5229
1.87178	41.7982	31.657	51.7577	55.1431	40.0031	26.7853	53.6646	52.7214	23.3073	43.6575	30.6143	49.7523	47.9424	28.7743	23.9253	29.51	35.4185	21.3732	37.9185	20.3026	42.9816	21.7709	27.7926	23.5075	22.4361	34.4855	44.87	47.137	35.6268	60.2585	28.9274	27.888	44.5491	35.0917	38.0879	23.5339	25.3633	50.1405	30.4804	39.2113	30.5458	16.6423	24.1095	25.6823	13.2314	19.5387	21.6582	24.0008	15.6516
1.94977	48.9921	38.2877	56.5842	56.7553	46.2442	36.1818	58.7686	54.4879	29.6292	48.9882	34.7474	43.7376	50.4878	31.3887	26.3164	37.0932	42.0768	29.8757	40.5445	28.816	46.7871	20.6565	29.1463	34.7912	26.1504	43.1505	46.6168	48.659	34.1823	68.6915	29.3617	31.4149	45.247	40.7746	45.7469	25.3645	27.2671	56.7762	33.597	46.6786	36.1715	19.5407	25.2695	26.0537	14.6555	22.6287	19.1161	22.0558	15.8691
2.02776	58.8698	47.8342	62.3829	58.8195	52.52	49.5994	59.8299	54.7424	36.4059	56.1042	36.9663	40.1288	47.5788	33.7972	32.542	42.2462	45.1697	37.1492	40.9019	36.2079	46.6185	21.3698	31.3015	44.0422	32.8817	46.7666	52.5999	47.9827	31.7721	71.1955	31.567	37.9718	48.9941	42.0356	50.7285	28.1266	34.3017	55.2755	34.4499	57.2403	45.4233	22.2286	27.4198	26.7161	15.2907	22.9644	20.618	21.2372	20.7364
2.10575	67.4461	58.9748	61.6609	62.7688	58.0082	63.0139	61.9328	59.9384	40.1676	63.2737	41.6975	36.7964	45.8221	32.7583	37.138	45.526	51.7671	41.1133	43.3403	38.2283	46.09	24.6281	33.2024	46.6463	43.8359	48.0148	55.1583	48.1877	30.5904	72.3355	35.8019	38.8259	52.5377	43.7008	56.571	30.1127	38.4631	52.132	37.2333	62.1646	56.0344	24.4776	29.4915	25.6584	15.2264	21.726	18.7556	25.5117	23.8585
2.18374	74.802	60.8915	65.0399	65.5844	59.0149	68.2405	63.1413	62.2816	42.9871	73.0862	43.6831	33.051	41.0284	35.6982	37.5972	48.1571	62.3903	46.3324	45.01	36.6588	51.4494	26.2887	35.516	43.7082	58.0338	46.7895	52.8832	46.1598	31.7149	66.1377	40.9429	39.1102	53.1179	48.7357	55.2707	31.3767	43.688	49.4994	40.5499	62.3429	63.0071	24.255	29.0888	25.0912	16.7744	22.9555	17.7827	28.6755	24.7438
2.26173	80.1883	65.6777	61.6004	71.8043	60.4024	75.3482	60.593	61.6868	48.455	79.182	48.3598	31.7351	39.0918	34.6868	35.206	48.4024	70.6408	43.507	45.44	36.7955	58.9468	29.2567	35.5216	44.5875	63.4344	48.5821	55.0753	41.4023	32.2448	61.346	39.643	40.8752	51.9679	55.4921	53.9307	29.6994	42.5817	46.8909	43.5619	61.8578	64.9081	25.0372	29.5527	26.6255	18.0277	22.4128	19.166	26.5979	22.8327
2.33972	77.9759	60.956	61.5638	73.7893	63.5524	77.5551	58.2055	62.6708	47.358	74.2032	50.671	29.6001	40.7627	32.1561	33.3991	51.7754	76.7486	42.7887	48.7087	38.8308	64.4461	34.5828	33.4268	39.5885	66.5663	52.476	55.063	37.9581	32.0443	61.2029	43.4691	41.8188	48.7454	68.6213	52.6562	32.8709	41.669	45.6748	43.7534	62.1334	66.6361	26.1555	24.037	30.0471	16.9494	24.96	17.8217	25.3586	20.9058
2.41771	69.5932	65.6923	56.7988	66.5759	62.4946	73.8051	55.8941	63.8924	47.6283	69.6835	56.8735	28.7495	37.6915	32.9614	38.3868	52.5159	78.8503	46.1095	51.0044	44.9808	64.4008	47.4464	35.8502	37.1264	64.0625	58.0843	50.8411	34.9254	34.1875	59.0014	41.4401	44.7235	46.2651	74.6567	54.2268	33.4333	40.6904	43.8374	49.602	62.4331	67.5538	24.9852	18.5459	27.3548	18.7984	26.1178	17.5418	22.4253	22.8538
2.4957	64.4663	66.6135	53.1252	67.7689	61.0956	67.1576	56.5197	68.8405	53.2712	64.9786	61.7505	28.7071	33.8913	33.2961	35.2192	49.9886	77.5454	45.7634	56.6424	47.9689	56.018	60.6068	38.018	36.7299	65.5604	64.4401	47.6356	35.1405	35.9062	56.2484	41.1246	46.4413	43.9243	77.9855	54.5505	36.9206	35.9121	45.8993	49.265	58.9068	70.119	22.7087	14.8897	20.6028	21.5182	20.91	11.9432	19.6327	22.9318
2.57369	60.5848	70.072	56.6194	72.9421	66.6224	64.2379	58.6667	67.1495	53.7663	58.6691	61.2828	27.1928	33.2908	30.669	32.8576	51.2988	70.214	46.6016	53.0928	50.7249	35.2099	63.221	36.0431	37.3595	65.7587	66.6884	46.1926	37.7613	41.4368	50.7153	40.9642	44.6619	41.2745	67.8532	55.5362	39.9173	34.0486	46.7345	45.7981	59.705	69.8659	22.4364	11.5877	12.4502	22.2318	13.6445	7.6348	19.6316	22.9195
2.65168	56.4198	76.7352	61.2201	73.4231	73.0835	59.6125	60.4426	65.4192	58.262	52.7028	55.3815	26.6066	28.4428	22.047	32.8524	43.167	56.236	42.2104	50.9116	52.2531	21.8435	57.1629	35.3855	35.3954	60.2801	57.8857	45.2949	40.5929	39.8484	45.6374	40.2366	40.5631	36.6761	49.7146	55.1508	41.4152	34.3173	44.9059	42.162	55.9708	68.0302	21.5003	8.1783	6.0508	21.1584	7.0213	2.8099	20.8527	20.4414
2.72968	52.554	78.6453	61.7827	69.7621	78.5777	52.6264	59.7255	53.8846	53.379	46.5024	49.9584	22.1253	25.0486	16.6874	28.1472	29.8531	38.4717	37.9598	42.3637	49.9123	17.1106	43.6921	27.8501	30.146	49.0371	42.5825	39.542	35.9126	35.3863	41.0599	43.4471	33.0645	32.3219	36.085	52.9267	40.5842	31.7731	46.1531	34.1422	45.1301	62.1702	21.5245	7.0401	2.8553	16.9204	2.8299	2.1947	20.6694	17.5608
2.80767	42.7531	70.4028	56.8489	59.7588	88.6966	38.2324	53.7099	37.9575	42.5595	40.1145	43.2542	15.0466	17.2306	11.1652	20.6967	17.3947	21.4573	30.9677	29.822	36.3042	12.0906	28.4688	15.0041	22.1957	38.6727	22.5989	29.5166	30.1483	27.1136	40.9179	40.2371	24.5111	29.6531	17.8492	48.2216	28.4606	28.6019	40.521	21.7761	31.2749	49.6922	17.957	5.4233	1.7117	12.116	1.9942	1.3904	20.0154	13.1691
2.88566	33.0259	47.2245	46.7776	39.9787	87.7518	26.7678	35.9344	26.7296	31.4445	34.1999	32.913	7.7048	9.6299	7.606	14.4335	9.1194	12.5995	24.8949	17.1017	21.6054	9.2215	18.0563	7.3773	11.5479	29.4078	10.8644	20.5702	23.1456	19.9213	37.2551	40.2635	21.8067	23.6547	7.9953	40.1248	19.6091	19.1303	30.0549	15.0501	18.3494	36.6112	11.5579	4.1217	1.2532	6.9917	1.7316	1.1878	20.1302	7.7165
2.96365	20.1166	28.0814	30.3079	20.6456	73.8536	15.3644	18.9733	16.2039	17.4953	25.897	20.5686	5.1991	5.4284	5.0016	7.7829	6.4667	9.2876	17.3489	10.3135	8.5727	6.1407	9.1487	3.4797	5.4617	20.4075	5.8891	11.0071	15.3314	12.935	30.3278	30.8979	16.1381	20.0037	6.297	29.0226	10.6073	11.0046	19.552	11.1953	9.1762	22.978	6.3378	4.6129	1.1268	4.6399	1.2069	1.882	16.7825	4.5649
3.04164	13.4014	15.4178	17.7417	11.0024	55.7134	8.9144	9.2999	11.3501	10.2065	20.1792	13.4464	3.1383	3.1567	3.5914	3.8862	5.5808	7.6111	12.8958	7.1521	3.7786	3.1207	4.2932	2.6257	2.2546	10.5808	4.0373	5.3738	10.6077	7.6807	20.0376	23.3165	9.8935	15.796	4.5193	20.6046	7.6965	5.2141	9.8697	9.6134	8.2564	14.5612	3.6721	3.6872	1.0751	3.2247	1.4125	0.8813	11.0588	2.8162
3.11963	9.1479	11.5696	11.4372	6.7239	35.0032	4.9832	5.9201	8.843	5.5971	15.9434	10.1308	2.7119	2.1571	3.343	2.0594	6.4491	6.1525	11.0515	6.5604	2.2731	1.9321	2.427	2.4904	1.7002	4.9765	3.8256	2.33	8.8788	3.5435	11.5405	15.4547	5.3515	11.2724	3.6924	13.7851	5.9271	3.5195	5.7789	6.864	7.4841	10.3086	2.3784	3.8562	0.8724	3.0023	0.7895	0.7132	6.0246	2.2291
3.19762	8.1344	9.5894	7.671	4.0571	18.1584	3.7184	3.7848	6.5604	3.1555	14.8468	11.6198	2.1469	2.4237	2.7006	1.957	8.4906	5.069	10.2038	7.2238	1.2374	2.1348	2.3716	3.427	0.8472	2.2322	3.1835	1.0905	6.8821	2.7815	7.437	9.6889	2.9637	7.8199	2.9392	8.6417	6.1091	2.3727	4.4254	5.2716	5.311	7.7928	1.6912	3.9206	0.4895	1.9702	0.7187	0.5692	3.8731	2.174
3.27561	7.1559	8.0147	5.6922	2.4145	11.0472	3.0581	3.3561	4.7352	2.1775	17.9555	12.5951	1.8648	2.6158	2.4792	1.5793	7.8144	3.3978	10.292	6.5836	1.2172	3.146	1.7945	3.8332	0.2406	0.6377	3.0234	0.7573	5.3683	1.579	6.7809	7.4804	2.2841	4.8436	1.5319	6.7297	4.6436	2.1746	4.6449	6.5681	3.8652	8.7427	1.4996	3.1574	0.3112	1.435	0.7775	0.4784	1.8542	2.1162
3.3536	8.2393	6.3071	5.7413	2.2039	7.7582	3.1545	3.3842	3.342	1.5462	18.6364	13.9157	1.3751	2.9552	3.0204	1.2034	8.7108	2.4821	12.7467	5.8706	0.7841	5.4334	1.5697	5.3511	0.2098	0.7477	6.0002	0.7759	4.2319	1.5092	9.3374	5.8629	2.2176	3.3966	0.7373	6.4081	3.4809	2.2836	5.0408	7.4655	1.9953	10.1243	1.6545	1.9784	0.2884	1.4943	0.4558	0.6996	1.0357	1.9964
3.43159	8.8177	5.3821	7.1928	2.7396	6.0566	3.4267	3.547	2.7519	1.1612	20.0115	15.1606	1.7643	3.1565	2.276	1.0587	8.2891	2.9061	12.779	5.8699	0.3407	6.1994	1.2281	8.5127	0.2797	0.6932	7.7965	0.5535	3.0518	1.3892	11.4044	5.631	1.9588	4.0795	0.776	7.9296	3.3862	2.6918	8.4202	10.2687	1.6492	13.4634	1.7938	1.4768	0.1129	1.5967	0.5659	0.2965	0.6888	1.8882
3.50958	7.3223	5.9284	8.6785	3.2932	4.1708	4.1981	4.3437	2.8266	1.2336	19.5965	13.3675	1.8619	3.3964	2.5809	0.9062	8.7256	2.845	13.3047	6.8697	0.1496	5.1288	1.2377	13.3265	0.7375	0.5333	9.3067	0.4109	2.3093	1.2253	10.0757	4.9989	1.7443	3.9678	0.8661	9.5893	2.8934	3.8466	10.9236	17.4346	1.2746	14.3537	2.07	1.3894	0.1983	1.2404	0.4173	0.2477	0.5661	2.3908
Snky::GFP; Nep4::mNGhetero (B')
	Snky::GFP signal
Distance	Sperm 1	Sperm 2	Sperm 3	Sperm 4	Sperm 5	Sperm 6	Sperm 7	Sperm 8	Sperm 9	Sperm 10	Sperm 11	Sperm 12	Sperm 13	Sperm 14	Sperm 15	Sperm 16	Sperm 17	Sperm 18	Sperm 19	Sperm 20	Sperm 21	Sperm 22	Sperm 23	Sperm 24	Sperm 25	Sperm 26	Sperm 27	Sperm 28	Sperm 29	Sperm 30	Sperm 31	Sperm 32	Sperm 33	Sperm 34	Sperm 35	Sperm 36	Sperm 37	Sperm 38	Sperm 39	Sperm 40	Sperm 41	Sperm 42	Sperm 43	Sperm 44	Sperm 45	Sperm 46	Sperm 47	Sperm 48	Sperm 49
0	10.427	17.4362	11.2177	10.5533	6.0761	5.2089	5.0157	7.186	14.045	4.6739	4.0932	12.6493	12.6493	1.7142	1.584	2.0506	1.7634	2.1235	1.0491	2.5508	13.8865	5.8161	5.845	2.8666	2.5201	2.4431	2.4084	2.7298	2.6129	2.3653	3.9727	3.4643	4.1485	8.9173	4.2619	4.1	6.7512	6.8061	2.5666	2.8072	3.3669	3.4694	3.9874	3.1584	3.8767	3.0237	3.2889	3.1976	2.8572
0.07799	11.8416	15.3452	11.0913	10.4178	6.1517	6.3324	5.2305	6.6452	12.8252	4.8905	3.5548	11.2269	11.2269	1.7578	1.324	1.6075	1.6453	1.948	0.962	3.0875	10.6176	5.7253	5.8185	3.8327	2.5847	2.92256	2.3976	2.6878	3.557	2.4551	4.4889	4.3972	3.8137	9.2291	3.7167	3.7436	5.3292	6.0327	3.1151	3.0441	2.9887	3.5442	3.3822	3.4218	3.5248	3.2193	4.0121	2.9759	3.7548
0.15598	12.3109	12.4295	11.3995	11.2071	6.8933	5.7114	4.5977	5.6411	12.8256	5.1441	3.5771	11.3072	11.3072	1.4659	1.0911	1.655	1.6648	2.1496	1.2402	4.3278	10.9374	6.0395	5.549	4.3645	2.7992	3.29128	2.4657	2.0396	3.7807	2.61	3.6643	5.1211	3.7178	8.779	3.3864	4.7596	6.1941	5.7954	3.7367	2.881	3.4809	3.2172	3.468	3.1629	3.7155	3.4928	4.0134	2.7731	3.8803
0.23397	12.9077	11.2233	10.7029	11.4134	7.2997	6.8095	5.3605	5.6833	11.4323	5.7409	3.4446	10.7251	10.7251	2.4075	1.5297	1.4686	1.732	2.2822	1.4643	4.3197	10.1961	5.9149	5.7096	5.271	2.6971	2.52494	2.8437	2.1917	2.7886	3.3449	3.3518	4.2264	4.0215	7.6285	3.5754	3.9793	6.3438	5.6997	3.585	2.4447	3.5152	3.3856	3.3134	3.4771	3.7811	3.5322	3.6085	3.4211	3.888
0.31196	14.0204	9.5697	10.6787	10.4977	6.9946	7.4975	5.0952	5.4224	10.253	5.3781	4.3304	10.3833	10.3833	4.6	1.9513	1.7579	2.1481	1.866	1.3562	4.3484	10.3569	7.4526	6.027	4.8859	2.8608	2.82046	2.638	2.5866	4.0009	3.4005	3.7087	4.2172	3.9631	8.2716	4.2191	4.1036	6.1196	4.3928	3.7771	3.3051	3.1972	3.7164	3.5847	3.2962	3.2457	3.1769	4.5022	4.1343	3.0629
0.38995	11.8508	9.3835	10.9988	9.99156	6.3465	6.5327	5.4731	5.8552	10.4748	5.1549	4.2447	11.8022	11.8022	5.6117	2.6025	1.6242	2.2851	2.3029	1.6772	4.4339	12.038	7.7406	6.5689	5.0431	3.1977	2.95301	2.4647	2.3088	4.4155	3.4472	4.2951	5.0997	4.1814	9.0355	4.5848	4.8196	6.1874	4.5095	3.2687	3.4503	3.9365	3.3524	3.3646	3.7586	2.9705	3.1975	3.9645	3.6315	3.0782
0.46794	10.9165	8.6682	10.3735	9.8224	5.958	6.0104	5.9634	6.2662	10.4772	4.8877	4.3888	11.4527	11.4527	5.794	2.8598	1.6456	2.2452	2.8101	1.984	6.5268	10.5602	7.5593	6.5026	4.9018	3.8535	2.99125	3.3322	2.4167	4.5412	4.3882	5.1407	5.5999	5.4292	8.5922	4.5299	4.5035	5.6762	4.5512	4.3358	3.3626	4.4752	3.4774	3.6922	3.9227	3.3942	3.0478	4.4038	3.4326	3.4461
0.54594	10.7694	7.7618	11.794	8.29585	6.0811	6.1345	4.9481	6.9663	9.4518	4.0041	4.6443	10.5387	10.5387	5.4728	3.5174	2.396	2.9401	3.7035	2.7904	5.1457	9.6507	8.0276	6.6238	5.3978	4.4097	2.57806	3.6587	2.7278	4.9377	4.804	5.8729	5.6608	4.7513	8.2214	4.5533	4.5546	7.9716	5.3816	5.0555	5.0495	4.1611	3.0986	3.4204	4.9794	4.1763	3.798	4.3484	4.0538	3.4658
0.62393	10.2994	7.8227	11.9882	8.11212	6.4881	6.3858	4.7691	6.8005	8.9644	4.1517	4.8452	10.4358	10.4358	4.7599	4.9717	3.2642	3.2177	3.9075	3.7974	6.1306	11.2451	11.7931	6.5737	5.6556	4.0644	3.60559	4.0171	3.4745	5.2958	3.7698	5.2955	6.6916	5.4151	8.5593	4.5027	5.0967	6.997	4.2178	4.444	4.6405	4.642	3.577	3.4861	4.8375	4.8162	3.7552	4.3164	3.6455	3.6696
0.70192	10.3458	8.258	12.2098	8.20418	5.9582	6.1894	4.7101	6.5017	10.0777	4.2078	4.7555	9.9546	9.9546	3.828	5.0919	4.9384	3.7312	5.3534	3.7722	8.4421	12.621	12.9837	7.205	5.3893	5.6784	3.2219	4.4145	3.3775	5.0504	3.4465	4.8713	7.0784	5.6773	8.7661	5.2725	4.9207	8.0573	5.0127	4.3543	4.6165	4.5375	3.5088	3.2922	5.0107	4.9967	3.1894	4.6735	4.3935	4.3296
0.77991	9.935	8.1607	13.0684	7.98859	5.8518	5.8903	5.0928	7.4863	11.6707	4.7769	5.1723	10.9085	10.9085	3.7683	5.5311	5.3315	4.257	6.5645	4.4935	10.8919	12.0727	16.7275	8.146	5.5599	5.9536	3.80308	4.499	3.5953	4.5209	4.1015	6.3403	7.3468	7.2045	9.0769	5.4422	5.4661	8.4104	5.7499	4.1364	5.7295	4.6387	4.2685	3.0909	6.4188	6.1224	3.1857	6.3168	4.5126	5.9512
0.8579	11.0632	8.3158	12.524	8.18065	7.5004	6.5672	6.3964	9.3166	10.3147	4.8455	4.3722	11.9566	11.9566	4.5057	5.9292	9.3853	6.1338	7.0047	6.7323	12.3133	11.0941	16.0972	8.8176	5.136	7.5448	2.89335	5.336	4.4346	4.66	3.5759	7.5824	9.6996	8.2031	9.151	5.4921	7.1824	9.2226	6.6734	4.9382	6.3084	6.5606	4.8516	3.2882	7.3855	6.4971	3.2994	7.3383	5.0463	6.6258
0.93589	12.8638	8.2883	11.6942	8.00746	8.7656	7.4767	6.7979	11.6155	12.1943	5.5752	4.6683	11.999	11.999	4.8042	6.7358	11.1963	7.1789	6.7649	6.9788	12.8966	13.6441	15.0353	8.8959	4.8786	8.5786	3.90288	5.145	3.8831	5.7041	3.7307	10.9239	10.5958	10.0657	10.1207	6.3382	9.193	11.3894	8.473	4.5406	6.2975	6.5616	5.3216	3.8532	9.3086	7.9036	3.482	7.9248	5.9714	8.3128
1.01388	15.3242	7.2469	13.3292	8.18856	9.9824	8.5585	7.5371	12.7425	13.5398	6.0366	5.4403	13.1072	13.1072	5.0247	7.3193	13.8264	10.1678	8.525	7.8501	13.634	14.5966	17.4136	10.9483	5.5458	10.1078	3.23579	7.1819	4.8161	6.8364	4.6753	11.0078	10.9269	12.0065	10.2708	7.6177	9.0565	12.4238	11.3076	4.8552	6.8593	7.9712	6.5284	3.5835	10.784	9.5405	4.0735	9.5677	8.1074	8.5017
1.09187	15.7684	7.6641	13.3832	8.2917	9.5647	8.8919	7.7898	12.2585	12.8643	7.5929	6.6862	13.6422	13.6422	6.675	9.6302	14.0497	11.0553	7.0974	8.7355	15.5658	15.7153	16.7622	12.1801	6.3504	12.2023	3.30802	7.6282	5.4284	7.5415	5.2519	9.224	10.8968	11.909	10.6098	5.8506	13.2241	12.4839	9.16	4.3642	7.389	9.1592	8.25	3.7949	11.3535	9.6846	3.0747	10.1045	9.4319	10.9674
1.16986	14.9796	8.8883	14.0254	6.99757	9.8697	7.9966	10.0893	12.618	13.2653	8.2642	6.7972	13.5296	13.5296	7.2637	14.2114	13.319	11.1762	7.7469	8.8201	17.7764	14.8432	15.6202	13.2537	8.4491	11.8575	4.22946	7.0234	5.2233	8.3653	5.2288	10.9621	9.1484	11.8798	10.8496	6.0703	12.8093	16.2901	9.6405	5.5103	9.6262	10.0386	10.3732	3.8957	11.8391	11.4443	3.3821	11.1695	12.3795	11.1296
1.24785	13.941	7.9468	14.7467	8.05758	8.9066	8.0964	11.006	12.1886	15.3532	7.5198	8.6995	15.0512	15.0512	7.1891	14.4826	10.8161	12.5571	9.13	9.4832	19.7023	15.6967	13.5849	17.3653	9.6304	10.6426	4.84824	7.1289	5.7343	8.7305	5.1892	12.5636	8.121	10.2901	11.4628	7.4536	13.2238	14.7671	10.3141	5.2994	9.0465	9.9396	11.5108	3.4119	8.8629	11.729	3.2882	11.8689	15.155	11.2698
1.32584	15.4617	9.8249	13.4564	7.20674	8.744	7.6303	12.0546	14.0181	16.6774	9.4526	10.4461	14.2304	14.2304	8.9629	13.5675	9.0566	12.8671	9.6299	10.4899	22.0214	16.6176	14.1038	17.8817	8.8736	11.7384	5.10322	5.9741	5.3991	9.2492	4.9076	12.6651	8.3748	9.6048	11.1748	6.9852	13.8753	14.7592	9.7965	5.9072	9.1413	9.3416	10.6768	4.4669	7.6193	10.5867	4.0393	14.0296	16.6003	10.1586
1.40383	13.602	8.8906	12.8831	8.27698	8.6238	7.1454	13.4704	13.4616	17.9958	8.2197	11.0096	16.1485	16.1485	9.9733	12.063	7.3231	12.0365	10.5471	10.8287	23.2617	17.1459	16.1259	19.0029	8.6717	11.5423	5.00387	5.7016	6.4215	8.5532	5.1476	14.4983	8.2405	10.1083	11.1404	8.0698	13.258	13.1959	11.047	6.7527	8.8346	8.9064	11.0617	3.956	7.8385	12.7335	4.1934	12.0789	17.9626	12.9687
1.48182	15.0381	10.8464	12.9363	8.16733	8.7802	7.2788	13.4742	13.0197	16.0515	8.421	10.3927	15.6	15.6	9.8304	14.354	8.1093	10.2606	12.6892	11.8833	20.3681	23.1157	15.2288	20.6175	8.1584	11.1947	5.78268	7.1295	5.7065	7.349	5.5303	15.8327	7.5739	9.956	12.391	8.3232	13.0709	13.7722	13.0542	8.3157	7.916	8.2778	10.9372	3.6321	7.5174	12.43	3.6514	9.3119	16.9558	11.2023
1.55981	13.9878	10.0953	13.1009	8.10409	11.0039	8.8939	15.6726	15.1199	14.7633	8.0114	10.4173	15.1229	15.1229	9.4957	16.6197	7.4308	10.4499	16.3689	12.7845	21.2968	27.6643	16.9902	21.4134	7.9207	11.7537	5.88147	8.039	7.2652	7.835	5.6149	17.0409	8.4552	10.8111	13.9395	7.7849	13.6712	14.9556	13.0115	8.5775	7.2486	8.1954	11.0251	5.0353	8.1878	9.5861	3.7462	9.3518	15.4605	11.1858
1.63781	14.8757	9.2309	14.427	8.55647	11.966	10.4008	16.8417	15.375	13.6633	7.6734	9.8338	15.3599	15.3599	10.7229	19.3192	8.5148	10.5922	17.3016	13.1744	18.9089	30.0558	20.2758	26.7713	10.6375	13.1878	6.57648	8.9483	8.6341	8.9506	6.1099	15.7646	8.9059	11.0716	17.8472	9.0134	13.6698	15.3499	15.2722	9.3523	7.9581	9.3526	12.5639	4.2667	9.304	11.1052	4.2055	11.0159	14.8666	12.3768
1.7158	16.1137	10.4263	14.2826	10.3402	12.5128	11.2725	19.1825	17.0653	12.542	7.8879	11.6444	16.0317	16.0317	10.2992	21.2514	10.4191	12.7097	16.4835	14.0241	20.9401	30.3842	25.8927	27.8194	10.959	13.7208	8.52363	12.9613	8.0299	10.5099	7.579	16.3465	10.5709	13.4611	23.5111	9.6836	13.8687	18.273	15.2839	11.3617	8.0985	10.5838	13.5196	4.7676	11.6228	13.1083	5.3606	14.2923	16.3868	13.8722
1.79379	16.9538	10.5431	11.8803	11.4498	13.4751	11.4878	22.2954	17.2607	12.3391	8.8392	11.439	17.5515	17.5515	11.6599	25.6259	13.8351	15.5263	16.6529	16.3696	25.3553	31.935	34.457	30.7174	13.1842	15.2384	7.95685	16.5718	10.6873	10.8399	8.6043	20.5568	15.3189	16.3753	23.7288	9.731	14.6131	16.9986	17.4302	12.7041	10.7677	11.3743	14.9894	5.7928	14.1501	12.0962	6.1625	17.0776	19.2768	17.3298
1.87178	20.3892	11.8299	12.8349	11.5602	15.2113	11.3866	23.1438	19.9098	14.2869	8.5703	11.6633	17.4873	17.4873	13.7935	26.3767	15.4305	16.3992	14.721	20.1029	29.6826	36.1193	39.7077	33.3367	14.7744	16.2257	8.52697	17.7645	11.0361	12.2832	9.8943	19.7311	17.3011	16.2044	26.3205	11.3981	17.9193	20.246	16.885	14.1998	11.0593	11.6039	16.6876	6.8626	15.4438	14.0742	8.2748	18.7022	17.792	16.7415
1.94977	22.8862	12.1021	14.2043	11.4484	14.6896	12.7922	23.9494	20.4148	16.4784	11.1267	12.8722	16.2068	16.2068	13.6798	28.4087	19.5625	19.623	14.0284	22.344	35.2837	39.6989	39.7699	37.9482	16.7779	17.3102	8.79169	19.3639	14.4323	12.6645	11.8531	18.3794	18.2114	20.2322	27.34	13.1245	17.3867	22.6834	18.4435	14.4035	12.1482	14.3353	16.4158	6.6695	14.7371	17.0136	9.8382	17.4614	17.9393	18.2912
2.02776	24.0716	12.2258	14.4472	11.0014	17.3167	12.9904	24.452	20.1952	17.0691	11.8666	13.1239	15.3145	15.3145	14.0471	26.8155	21.292	19.8354	12.6404	25.43	42.0867	35.9692	44.1546	40.9468	17.5498	17.1278	9.07936	19.504	17.3512	13.1614	17.8489	19.2845	18.337	19.7033	26.0671	16.7758	17.5625	23.6161	19.8273	15.2311	15.5231	15.996	18.39	7.7809	16.3792	17.582	11.0565	19.0064	18.907	17.548
2.10575	25.1474	14.0997	14.9246	10.5466	19.5406	14.7701	27.0065	20.3209	17.7138	12.2656	15.0079	13.8478	13.8478	15.7343	30.21	22.2523	21.8071	12.9402	26.0617	46.4732	32.8935	43.2505	42.5994	17.2411	18.3154	8.71818	19.5922	19.3019	15.019	16.2909	21.0685	20.1617	21.3675	26.1176	20.69	19.6943	25.8877	20.8405	17.2751	17.9579	16.0583	17.0699	11.4796	17.823	19.1057	12.52	17.3186	16.864	19.2003
2.18374	25.2621	16.0111	15.4312	11.0965	19.8861	16.669	27.9825	18.8587	17.0125	13.0204	15.5475	15.9391	15.9391	16.2911	31.1421	21.3971	22.7637	13.9627	26.6177	50.4546	34.5732	44.1017	42.4664	20.9055	19.2477	8.40659	20.4001	20.1802	20.0653	16.6322	23.7474	21.1667	23.6576	30.582	21.5741	21.9288	25.5864	24.9533	17.7265	16.64	16.2358	17.8818	13.3912	21.6539	18.8924	11.2634	18.4974	15.4432	20.2314
2.26173	27.2103	16.6502	13.1985	13.8275	18.5523	16.7417	31.7464	18.9965	16.3684	12.3442	16.58	16.398	16.398	16.2173	33.3166	18.9825	24.1598	17.1705	31.8877	46.5536	33.7317	39.531	46.6298	19.267	18.4456	8.48226	20.2378	19.9776	20.5335	16.8449	26.3524	22.496	24.9157	28.6618	25.0712	21.6006	29.3993	26.5637	16.4235	15.7817	16.335	19.5254	15.6179	21.2442	21.279	12.3833	19.292	17.4817	20.2059
2.33972	29.0555	14.8992	13.6536	13.7751	19.8077	17.6949	32.493	19.997	18.5823	14.2369	19.9018	15.1735	15.1735	17.3848	36.9183	19.4005	28.0074	15.8703	33.7121	41.9274	29.6629	33.0962	45.8457	18.7673	18.6797	8.19436	20.6313	18.2504	21.7746	17.9987	30.0097	23.0291	26.3932	34.0188	24.6068	23.9547	28.686	29.6243	15.0111	17.018	15.1754	20.3233	13.858	20.8895	18.39	12.9224	22.3949	16.167	17.8817
2.41771	27.9341	16.5259	14.5788	14.1793	21.7602	15.8574	32.4266	21.2604	19.3908	16.4208	19.8068	16.4818	16.4818	19.2297	42.0176	19.2741	26.458	16.388	35.9743	41.1343	25.8926	26.4501	38.3827	18.8349	19.6842	8.82833	18.4881	16.8877	20.9189	20.4562	32.4673	22.5987	27.4571	33.8944	26.0958	23.2376	29.438	26.4145	12.6562	18.1343	14.2881	22.7135	12.9175	22.7561	22.8325	12.3352	22.6671	16.713	18.6875
2.4957	27.9549	16.8655	13.962	13.9519	20.4174	12.8939	34.736	21.5834	17.6672	17.2962	19.2452	19.3453	19.3453	24.575	46.9947	19.2422	31.2936	18.5861	38.8458	43.9024	21.7434	20.0885	34.4381	19.0249	20.0778	9.05136	19.4782	14.1015	22.0129	19.3476	34.3803	23.9513	29.7973	35.8161	26.6012	24.496	24.3601	31.0856	12.7081	17.7492	12.1574	22.666	12.0838	22.1404	23.1498	12.2494	22.5973	16.758	19.6424
2.57369	28.9903	16.3432	11.8142	14.3104	18.2904	13.0836	30.5029	21.3204	19.2586	16.7234	20.9191	19.4547	19.4547	24.4901	45.0356	21.557	31.3214	19.6165	40.8664	43.4335	17.2612	16.1273	24.8717	20.312	17.4839	9.72756	18.6672	15.0825	22.1759	17.9831	32.2195	24.5204	27.7461	34.0035	27.7901	23.2428	31.531	33.1109	10.5894	17.7298	13.865	22.6176	13.8677	20.7781	24.89	14.2645	19.3687	16.122	18.5201
2.65168	26.8899	16.8599	10.0628	14.9337	15.538	12.948	28.1663	19.7435	20.5689	15.9369	21.6919	16.9488	16.9488	27.3901	38.9394	23.1249	31.5209	19.0332	44.2678	40.1878	16.3128	12.9747	20.3902	20.959	14.6956	8.88582	17.1089	17.0329	22.7622	16.7158	27.162	22.7169	25.7699	34.2766	32.4611	27.3206	29.9765	26.0172	9.3815	21.2593	13.7253	23.8933	16.7513	18.766	23.5921	14.6222	15.9424	17.0501	18.3704
2.72968	22.688	18.3841	9.57066	12.2493	13.6858	10.7787	22.0983	14.3553	17.8401	14.1333	19.4203	15.6403	15.6403	29.4916	33.7117	26.402	27.8958	15.2928	41.2008	41.0245	11.9818	12.2001	19.4378	22.4771	13.0684	7.43483	14.3675	19.4169	23.5132	14.8432	25.2908	20.042	24.2609	34.5778	27.4401	24.3889	28.5193	19.9094	7.4901	20.9687	12.7155	19.3331	16.6714	13.2534	25.9389	14.4182	11.6109	16.417	18.4905
2.80767	20.4537	16.6985	9.14895	10.1272	13.4258	10.5192	17.5599	11.9243	13.9323	13.4095	18.1014	12.4096	12.4096	27.2366	26.272	29.1931	22.6594	10.8965	35.2757	34.988	12.2718	11.7308	16.924	21.1315	8.8108	7.5321	12.4852	16.2238	20.4645	11.3436	23.002	15.206	19.5931	26.8607	26.8503	25.7035	24.9661	18.9398	6.5039	20.2959	10.3015	14.6274	18.381	9.785	25.6249	13.913	9.5613	17.4489	16.3789
2.88566	18.0151	14.7836	9.29786	9.06359	14.2814	8.0839	14.77	10.8507	11.2854	10.584	14.183	11.054	11.054	22.0328	16.4682	25.3952	17.3669	7.6257	28.3962	32.1154	12.6893	9.0713	13.5897	17.3451	8.439	7.54921	9.9902	15.094	20.6968	10.9831	17.4695	10.91	15.1303	24.9327	26.1743	21.095	20.8597	14.9684	6.0389	20.2148	8.8177	12.0023	14.5527	6.5953	21.986	11.1368	8.4099	17.2751	15.3424
2.96365	16.2239	13.6014	9.04157	7.58922	13.5595	7.2962	12.2129	9.9245	9.9322	8.8668	10.9683	8.8705	8.8705	20.7045	11.7155	22.378	13.3345	5.1465	22.5721	24.9188	10.1052	8.9231	13.9259	16.2695	5.8611	6.57332	7.7078	14.346	16.6801	6.8903	11.4832	9.0185	13.2496	21.1425	22.4171	17.6183	17.0667	13.2668	4.5524	18.0691	6.5959	9.3944	12.3777	5.9705	13.4057	10.6377	7.3564	14.8613	12.9832
3.04164	16.0648	11.0044	9.45841	8.31914	11.117	5.9525	10.4037	10.3314	8.2803	6.6734	9.1091	10.3261	10.3261	16.815	9.2369	18.4456	10.3691	4.4907	18.541	19.134	10.1329	10.9371	14.8683	13.0404	4.2072	5.8033	7.0513	10.7118	14.2905	6.0395	7.5957	8.4893	9.5971	18.4229	17.4703	12.3095	11.6456	10.1992	4.1876	14.8386	5.1426	7.476	9.7051	5.4333	10.005	9.6836	6.5199	11.2596	10.2413
3.11963	16.7437	11.06	9.1592	8.14024	10.4265	5.3944	8.9874	8.0065	7.6006	5.7644	7.9177	12.0284	12.0284	11.9985	7.7917	12.959	10.133	3.771	12.4514	13.9365	10.0815	10.2623	15.1556	8.7714	3.5945	5.26027	6.1162	9.3507	10.9609	6.6811	6.147	7.8666	8.5096	16.6999	14.0944	9.997	10.3746	8.6923	3.9432	12.3708	4.1391	6.0464	8.5034	5.2965	8.1464	8.0471	6.6335	8.4781	9.0039
3.19762	16.8036	10.6061	8.52244	7.84666	9.8093	4.4718	7.8474	6.8671	8.1544	6.2238	6.4928	12.7456	12.7456	8.7843	6.8848	9.6232	7.1101	3.4362	9.3298	11.342	9.9155	11.9236	15.7382	6.639	4.4644	4.53895	5.7619	8.1623	8.4711	6.195	5.5778	6.8433	6.968	13.204	13.7648	7.4988	10.8964	8.9996	3.7406	8.8171	4.7859	4.9384	7.7471	4.6411	7.1892	5.7481	5.6855	7.4504	6.7343
3.27561	14.1265	10.3494	10.1891	7.17154	9.7352	4.4759	6.1563	6.9951	7.9764	5.8058	6.3512	12.0746	12.0746	5.6704	5.9701	6.6998	6.0561	3.179	7.5569	10.1688	10.6282	12.8176	13.8373	6.4224	5.0876	3.46812	6.1079	7.653	7.1543	7.0152	6.4255	5.9521	7.3659	11.037	11.5942	6.629	9.3159	6.5373	3.5493	5.8656	4.2852	4.4282	6.3754	4.2882	7.1083	4.4858	5.2482	5.6981	6.0531
3.3536	14.7556	9.7845	10.4193	7.1354	9.18	4.7232	6.1402	9.6208	6.8838	6.3296	5.4802	13.0939	13.0939	6.3132	5.1621	5.9122	6.2082	2.8713	4.9917	7.8647	9.0906	12.005	13.7531	5.8393	4.8685	3.83148	5.9963	6.8873	6.118	6.5276	6.3272	6.2345	6.8284	8.9638	11.0267	8.1529	8.4738	6.6256	3.0158	5.8094	4.4148	4.3104	7.3217	4.5142	6.4234	5.3673	4.9607	5.312	6.5017
3.43159	16.6891	10.0205	10.273	7.51714	10.8459	4.3733	5.831	8.4735	6.4278	5.9134	4.7872	11.5602	11.5602	6.9653	4.7286	6.03	6.2547	2.699	4.9082	6.7079	10.158	12.181	12.4164	4.141	4.7119	3.3554	4.8311	6.7499	4.5925	5.3839	5.9219	5.9014	6.8314	9.1798	8.4727	7.057	7.9388	7.0878	3.4077	4.6925	4.4921	4.7701	6.4035	4.6733	6.3833	4.5086	4.5659	5.1966	5.92
3.50958	17.263	9.3527	10.1159	6.60652	9.9305	3.8857	5.9064	8.1432	7.0493	6.4098	4.4123	10.8574	10.8574	6.9073	4.2485	6.5388	6.2808	2.6953	5.2045	5.7568	10.0735	11.2454	12.8149	4.6479	4.8821	4.08965	5.3241	5.8176	5.5883	5.7686	6.538	5.2171	6.9537	9.0843	7.3816	7.5071	7.3144	7.6825	4.7368	4.044	5.1321	5.1848	5.7104	4.7673	7.0232	4.0043	4.6203	5.7085	6.5037
Snky::GFP; Nep4::mNGhomo (B'')
	Snky::GFP signal
Distance	Sperm 1	Sperm 2	Sperm 3	Sperm 4	Sperm 5	Sperm 6	Sperm 7	Sperm 8	Sperm 9	Sperm 10	Sperm 11	Sperm 12	Sperm 13	Sperm 14	Sperm 15	Sperm 16	Sperm 17	Sperm 18	Sperm 19	Sperm 20	Sperm 21	Sperm 22	Sperm 23	Sperm 24	Sperm 25	Sperm 26	Sperm 27	Sperm 28	Sperm 29	Sperm 30	Sperm 31	Sperm 32	Sperm 33	Sperm 34	Sperm 35	Sperm 36	Sperm 37	Sperm 38	Sperm 39	Sperm 40	Sperm 41	Sperm 42	Sperm 43	Sperm 44	Sperm 45	Sperm 46	Sperm 47	Sperm 48	Sperm 49
0	10.9242	10.3055	8.8163	9.879	17.106	9.302	8.3675	13.1891	9.2288	5.0537	4.0894	5.4658	11.5509	10.2954	5.3714	7.9484	6.6881	5.9852	9.7134	14.1235	9.0615	7.6995	12.763	9.36	3.8941	1.2584	3.0008	4.5773	3.9915	7.6078	2.9315	0	0.7296	8.3747	8.3652	5.4054	7.6837	8.8505	12.5299	6.5555	9.6868	3.2744	1.9477	12.3374	3.2547	11.378	4.6337	15.5891	4.2423
0.07799	13.3158	15.6221	9.0031	12.6308	22.0419	10.5063	9.3425	16.4231	10.6315	5.6509	3.8603	5.2272	12.2498	12.8179	6.347	7.6907	8.684	8.3013	10.0618	15.2101	11.4094	10.34	13.5671	11.4707	4.4528	1.6521	3.9105	8.2254	6.4663	9.6833	4.5904	0	1.2117	9.3286	6.0816	5.9749	9.5078	8.7422	7.223	6.8308	12.5333	5.0507	2.8818	12.7915	3.1512	12.7094	5.4093	13.9784	11.7512
0.15598	16.6965	21.3274	10.2315	14.61	29.1071	11.8412	11.6282	20.4113	13.5536	5.3461	4.3956	4.793	12.1208	15.5518	6.8711	8.8022	9.085	9.7136	11.2165	18.2211	14.9231	13.1915	13.9417	12.5847	4.2202	2.9333	4.6261	10.7646	11.2226	11.98	6.1003	0	1.9889	14.196	6.3547	5.7925	12.0105	13.1842	8.4155	9.1494	17.6204	10.0565	5.3433	12.1072	3.5051	13.7257	7.0214	15.7043	22.4821
0.23397	18.0251	25.9376	11.7186	18.265	40.3984	14.8076	13.6658	24.1759	15.677	6.0908	5.2468	7.0599	12.3467	18.7134	8.8008	11.6477	12.7137	12.9336	17.6954	22.5236	16.374	16.5558	16.9899	17.519	5.5444	5.4052	7.4122	10.5985	16.6035	15.938	8.6241	0.0608	2.4434	18.5039	8.5647	5.7734	13.2673	17.4953	11.2144	12.8235	23.844	15.4782	7.3961	12.8215	4.3359	15.2159	10.8845	17.4072	31.5101
0.31196	18.0893	34.4383	11.7759	25.1173	46.9065	15.4858	17.7725	22.0011	18.6388	6.8225	6.647	9.9147	13.8898	23.0352	10.6159	13.8307	16.3937	14.4315	17.5395	21.5781	17.3065	21.7896	21.601	23.3756	5.9065	7.8753	8.6027	10.0254	21.5659	22.2874	8.4022	0.3021	3.5662	18.0494	10.1636	5.636	12.4444	15.1999	16.7312	15.6601	27.7025	18.2419	7.0466	12.9994	4.9443	15.2591	15.1453	17.4853	31.0898
0.38995	16.7028	40.3709	12.0579	29.9475	53.7253	18.5497	20.261	20.6911	19.3358	8.842	6.7963	11.0722	14.7379	22.7468	13.2418	15.7479	20.6253	14.5646	18.9357	25.8052	18.3788	27.1726	27.093	31.8465	9.6843	9.3229	10.8765	11.3607	24.2071	24.1815	10.7607	0.6786	4.7352	16.3351	10.1505	6.869	11.3869	14.1466	21.7326	16.3981	24.8315	17.5753	7.52	13.2524	6.5554	18.4468	19.7699	19.6951	24.0258
0.46794	18.709	39.2393	13.1189	31.1533	58.103	19.8047	22.2692	23.3431	20.0948	10.0985	7.3198	13.346	15.5876	21.7911	14.878	17.7181	21.8376	14.8604	21.3684	25.9613	21.3803	35.447	29.4974	40.148	14.6253	10.364	15.7006	15.1255	25.3805	27.5653	15.5322	2.3985	5.6809	15.7931	10.8318	7	13.7926	11.7676	22.7797	19.3768	19.7206	19.0375	10.016	14.9752	9.4214	21.1778	25.0276	24.5085	16.9787
0.54594	18.8266	37.3466	16.3337	32.8618	59.794	21.3549	25.543	22.9278	21.9421	12.0357	10.4869	17.8489	17.2149	21.0718	16.5027	18.2629	25.1279	14.5266	25.0683	28.4261	21.9062	38.155	35.3079	39.717	16.0145	14.3068	19.2418	18.6303	31.1123	33.8826	20.1736	5.7502	6.0553	17.2615	11.6728	8.2826	15.8539	12.5909	19.6504	25.4311	15.9544	20.4283	11.9149	16.9167	13.8618	23.6073	30.3151	29.598	16.3783
0.62393	18.675	36.8316	14.8988	30.7492	57.0458	21.1179	25.7109	22.3744	22.2779	15.6427	13.9047	18.1428	19.0648	22.1185	18.1299	22.3972	25.6154	21.2451	27.3761	31.7117	19.9445	37.5338	36.4912	42.4428	18.2104	18.4826	20.1433	21.6203	41.022	40.2823	27.6737	8.1809	6.7446	20.0308	13.2719	10.271	19.7263	16.1317	16.3816	30.5533	11.2088	22.2655	13.7436	22.9002	16.2998	28.171	29.8516	34.9435	17.6929
0.70192	20.2034	33.9868	17.6716	27.9146	57.13	23.9131	23.7092	22.1129	22.3659	18.6386	14.727	17.9287	19.1937	21.5385	19.4707	23.3331	24.5971	23.9376	27.3036	33.8638	21.9	43.0706	39.5532	47.4248	18.3341	21.481	20.2452	27.4731	44.4131	41.7678	35.9496	9.2245	7.9689	22.3397	16.3141	14.9026	24.6117	20.4713	14.526	29.716	9.8884	22.7663	15.1089	33.6414	19.052	30.4029	30.2104	39.5224	20.9636
0.77991	17.3688	31.1235	20.5311	26.442	52.6549	24.6643	23.7558	22.9555	23.8468	20.4973	18.4632	17.9732	19.6949	24.7214	18.8656	26.8229	22.1045	24.7587	28.6959	33.061	20.1432	45.0988	40.5061	47.1955	21.0439	25.6748	22.4298	33.7567	51.3105	44.9782	42.961	9.3457	10.4539	23.5939	20.1826	20.4358	28.325	23.4918	14.3267	25.7144	10.9862	20.4005	14.5067	50.8089	24.7959	33.1051	33.6645	44.8112	24.0001
0.8579	17.8437	26.3741	23.1739	29.3754	45.2208	25.3165	24.0658	23.5871	20.1041	18.9766	18.7251	20.6594	20.0337	27.8055	19.8608	22.5714	22.4604	24.8922	23.9478	35.5003	20.7058	48.1406	39.0097	48.2164	25.8253	30.8922	26.236	34.1368	51.952	46.1827	52.2095	12.1887	13.0147	23.0251	25.9349	27.3264	31.2057	29.9848	15.9392	24.9263	14.8764	17.5434	13.9532	60.8203	31.7384	33.0263	36.0457	59.92	26.0629
0.93589	17.7293	24.8747	22.4986	29.5829	31.775	27.6307	23.5076	24.1964	20.4918	18.5015	22.923	22.0589	18.1901	30.3362	17.8845	24.5553	26.3818	27.5567	26.1936	36.2795	20.4378	49.601	44.665	53.6386	33.4696	38.6849	28.2539	32.4367	57.2141	47.1886	51.368	16.817	19.0717	24.5116	31.2876	31.2279	36.7401	35.8543	19.8153	23.4942	19.1883	17.0809	14.3525	58.1824	34.4799	29.6663	39.4313	69.3259	32.6699
1.01388	18.2259	20.2838	23.4138	30.4051	23.9981	25.7407	21.5512	20.1102	19.6051	18.7332	21.8651	22.3349	20.0293	29.153	19.4685	24.8766	24.5571	26.528	22.4843	32.1873	17.3505	52.9696	44.8173	57.9349	36.7089	46.308	29.3621	30.5897	53.4427	44.9594	46.2195	23.7014	23.1087	28.6002	34.9236	32.239	39.4686	39.5805	24.9905	27.4475	26.3661	21.523	14.085	54.6709	33.1183	28.5028	44.4486	76.0776	37.9613
1.09187	16.3936	18.812	23.6816	30.5146	18.7224	24.1224	20.7064	19.3961	18.1243	18.9972	24.3744	24.7307	19.0803	25.0954	17.178	26.2399	27.6797	29.934	19.4027	26.8094	18.9119	59.714	48.4044	65.1311	40.1066	49.3867	33.9991	31.1141	49.7817	38.9876	35.9646	31.3811	24.7328	29.7873	35.7915	31.8552	40.4735	40.1746	28.034	33.4131	40.1715	23.9471	17.2092	53.2828	32.2549	29.073	51.2113	71.8384	43.1667
1.16986	17.0769	16.8203	24.4882	31.6728	15.5337	23.9772	20.3443	17.8619	15.0021	18.1735	26.5403	25.2189	18.2907	21.6453	14.7089	23.519	27.772	30.4002	17.9916	23.7354	15.5712	66.3501	52.9406	68.6107	41.9467	44.0518	36.1169	36.3133	45.6531	35.2644	29.7467	35.3906	24.4631	29.3032	35.8271	31.1478	40.1937	39.762	30.5067	37.7356	48.9272	25.93	21.5141	60.0292	36.8803	30.8154	52.6764	59.9891	46.9079
1.24785	16.72	16.7879	26.8826	30.9917	13.9129	23.1233	19.4582	16.7223	14.1893	18.1679	26.3878	26.451	18.4277	17.8087	15.3381	24.2905	29.4344	32.9172	15.4211	23.4199	14.6314	68.1723	55.7037	68.2704	43.1988	34.8854	39.0406	46.6462	43.2432	34.7386	26.7763	33.8178	22.2075	26.0746	35.8082	29.2598	40.9523	45.746	34.4616	39.3759	49.3171	26.7665	24.8144	69.1262	46.2547	31.8036	55.6506	51.1713	46.9627
1.32584	15.1306	18.2115	27.0913	26.388	14.384	22.2382	18.1392	17.3194	12.6536	16.2247	21.7426	25.5561	16.3236	14.5689	12.6216	20.2221	28.4671	34.1138	14.6004	23.7452	15.5052	62.6704	56.9235	70.9994	38.1475	28.1484	35.8844	49.8248	52.5038	37.6911	24.9052	31.8686	24.4116	22.9208	34.174	27.5679	42.856	44.7181	35.6954	40.4694	43.9554	27.8187	26.5457	74.0129	54.7652	33.2533	53.9372	44.1153	48.5482
1.40383	14.4623	17.3738	32.0839	23.9496	15.1442	21.6574	17.706	17.9412	12.3372	17.1173	20.527	22.3685	14.4094	14.3818	11.7417	20.7945	24.0196	29.7176	15.0502	19.0986	15.7801	62.4801	59.0139	68.7992	31.3762	24.2427	38.5373	47.3507	54.1328	39.7734	26.9885	29.6948	24.4794	20.6738	35.8413	28.4879	44.2269	43.423	34.9811	39.7061	38.4137	28.5339	30.3103	71.6848	58.3379	34.6544	46.5452	39.5511	47.9133
1.48182	15.3174	18.6757	31.1886	22.9426	14.0321	22.8027	17.6046	17.7283	14.4426	15.0002	19.7826	21.2815	12.7116	12.9196	13.2676	18.6501	23.7439	30.2432	14.3681	15.8732	16.0809	63.2766	56.9006	66.616	25.3587	23.3903	39.5143	42.6694	58.5606	37.6963	25.5134	27.7455	23.5019	18.8989	36.3078	27.6877	37.8655	43.2555	32.7563	42.1981	33.296	31.4857	28.5154	61.8442	53.4048	34.0135	39.407	34.7128	47.7171
1.55981	15.3829	16.3764	25.9062	19.5985	12.6791	19.0444	19.0159	16.5771	14.5656	13.4464	20.1038	19.9122	11.615	11.2502	13.7082	19.9037	21.1461	30.1836	15.042	15.7949	14.2878	66.2649	58.4976	61.6926	24.6251	25.3402	43.8501	39.2545	59.2905	31.8328	19.8062	23.2268	23.8799	19.3417	35.7076	24.7235	28.5371	43.7297	30.4411	43.6892	31.4962	31.4253	26.9872	47.2227	46.9282	27.5653	31.906	29.7042	46.8045
1.63781	14.1659	14.3281	23.8136	19.8841	12.2393	18.1102	17.8539	13.5494	12.2912	15.0486	19.3798	16.9834	11.6117	10.6392	14.7958	21.3574	18.6629	25.9173	14.6406	14.0536	14.9002	60.5042	53.419	61.6558	28.7446	22.5228	46.1732	31.9937	56.5535	24.5039	16.4845	22.1671	22.7726	18.2724	35.6918	22.252	16.3779	41.5564	28.1349	41.8282	30.2767	31.2721	27.0991	31.4298	41.4895	18.0432	25.8008	24.1159	40.5432
1.7158	14.8276	14.2394	21.0765	20.4861	12.717	17.9703	17.8039	12.848	11.8131	14.7255	17.2823	14.9513	10.2427	10.5445	14.0828	19.379	15.3966	24.8651	13.5812	12.8447	13.9154	54.6128	48.0808	59.0566	28.8748	21.823	51.3635	31.3444	47.8526	19.5257	10.7015	18.7861	21.5637	15.9309	31.1357	17.7406	8.4161	37.5947	25.9578	40.6402	28.2583	24.4177	25.9006	19.9625	35.4438	9.4739	23.7154	16.0971	33.5235
1.79379	13.3977	12.4317	19.0656	17.4583	10.2137	16.6539	15.5671	12.0359	10.4201	13.3937	15.2537	15.191	10.9769	9.5326	14.2055	14.6267	13.2448	22.1968	14.5817	12.8752	11.5559	46.4515	45.7034	49.0327	32.5328	20.8042	50.4294	29.317	37.5309	15.0942	5.4991	17.9842	20.8064	11.1059	20.54	10.9868	4.3317	30.5357	20.4754	37.6718	24.9738	14.6928	21.313	12.5806	25.5246	4.4636	20.5051	8.4552	23.6674
1.87178	18.2976	10.0216	15.9941	21.2712	11.1615	16.4374	15.057	10.9335	9.7927	10.4382	15.0851	14.4842	10.8378	9.0189	11.1415	12.4318	12.6119	18.3983	14.1595	12.4815	10.4667	36.9115	45.0842	42.0874	34.2476	16.1474	40.3799	21.0968	25.6084	11.7666	2.5517	15.8581	18.6922	6.6831	11.9727	4.219	2.9498	22.2602	15.0763	31.5086	20.0228	7.8962	17.9959	11.2187	18.1688	2.9336	15.8022	3.8785	14.6991
1.94977	16.0104	9.3522	13.9947	17.6856	10.1373	13.3908	14.3785	11.7324	9.7782	9.5894	12.9356	13.4269	10.8243	8.5911	10.4345	12.6101	13.3817	16.7403	12.0716	12.4639	10.453	31.0529	37.6909	36.6418	33.4011	12.2669	29.4717	14.1981	21.7034	7.2571	1.407	13.3383	14.4666	3.785	8.2167	1.0998	2.4608	13.6971	8.1987	24.2661	15.4349	3.6814	10.6739	13.3888	13.3564	2.4055	12.5891	1.5342	9.5587
2.02776	14.9227	10.3294	12.2049	19.1255	9.7857	11.4154	13.6495	12.136	11.3245	8.8903	13.282	14.0799	10.5731	7.4326	9.3437	11.5126	12.6948	17.5895	11.4243	11.5805	9.6338	25.413	27.455	30.6251	29.4517	9.7027	24.3903	10.3165	18.8286	5.5128	1.1998	9.2302	15.4346	2.7744	8.4714	0.2841	2.38	8.9012	3.3887	18.7897	13.0577	2.4313	6.1892	14.4757	9.933	2.1077	9.5184	0.7912	6.9733
2.10575	11.9249	10.0408	11.5688	17.4901	8.627	9.4419	12.9072	12.3706	11.6015	7.2436	12.0681	12.0929	9.1697	7.1591	7.5907	11.1262	12.1855	17.2108	12.25	12.1686	10.2264	22.2509	24.5759	23.4263	30.4894	8.0054	22.1651	8.8513	14.1239	4.7228	1.101	5.6444	24.4762	3.0029	8.436	0.1625	1.5765	9.356	1.6747	17.4967	11.553	2.4872	3.3553	12.4366	7.9788	1.3779	7.4181	0.8304	4.7346
2.18374	9.9773	9.8824	10.3277	17.4798	9.2893	9.6307	12.1015	13.3702	10.4398	7.9294	10.5245	12.1971	9.6182	8.3285	8.139	9.6532	10.1241	16.1472	12.5911	12.8477	10.6076	23.4113	20.2575	22.4015	22.892	8.9757	19.7341	7.7168	10.5647	4.9468	1.2096	3.2773	29.5323	3.2762	6.5185	0.2125	1.1748	8.7851	0.9969	19.7013	12.1937	3.0286	2.0891	8.9485	5.1681	0.8657	7.8502	0.7513	3.4662
2.26173	8.1222	10.718	10.0928	15.4539	8.4357	10.5564	11.5324	13.8432	11.1308	7.9255	10.8417	11.0054	8.2192	8.7145	8.3339	8.7465	10.7105	15.312	12.4066	11.7176	10.5936	21.7864	18.5573	22.6173	16.8448	7.1784	15.3321	4.8887	8.8962	6.1854	2.4594	2.0661	24.0214	3.2629	3.5192	0.1948	1.5481	8.6248	0.5698	22.3507	13.4994	2.2806	2.2007	6.2349	3.4582	0.5899	7.4646	0.9889	2.9587
2.33972	8.9427	11.4547	9.5344	13.1135	8.8404	9.8346	11.7439	13.511	11.4184	6.9649	8.7499	10.9075	7.7935	7.3117	7.336	9.6651	10.9683	15.4449	12.2426	12.7421	12.8447	22.3038	19.422	22.5836	11.1916	5.0348	11.1125	3.1989	6.0237	9.7066	5.0202	1.6646	12.533	2.1396	0.9961	0.3172	2.0646	12.7352	0.489	25.392	14.6331	1.6343	3.0851	4.7416	3.0493	0.6731	7.2066	1.3621	2.4599
2.41771	8.3852	12.2731	9.3901	11.1492	9.7661	8.6579	10.7002	12.6496	10.1908	6.4335	9.9927	9.5778	8.3902	7.2993	8.5115	10.8941	12.3566	15.7333	12.2464	11.9183	11.7751	23.7372	18.3412	24.9303	9.9794	4.5791	10.5019	2.7712	6.2589	12.6591	8.859	2.2433	4.1848	1.384	0.505	0.3939	2.9845	17.5442	0.2062	23.0051	12.408	1.2738	3.4421	3.9666	2.7476	1.2883	8.0753	1.0846	2.7782
2.4957	7.4713	12.3537	9.7947	12.4681	9.6378	9.3634	10.1116	13.1748	10.4938	6.2993	9.3192	7.8698	9.1885	7.5967	8.0532	9.4351	11.0384	15.3588	12.2998	12.0371	10.7635	20.9828	18.8121	27.6733	11.2637	4.1056	8.5015	2.0961	7.2441	12.3893	18.2078	5.2081	1.64	1.2789	0.5883	0.6504	4.397	18.493	0.9155	20.413	6.8134	1.51	4.513	4.9517	2.0511	1.9292	8.6706	1.1012	1.9533
2.57369	7.2849	10.2817	9.8106	12.2445	9.8255	8.3028	10.5813	13.5322	11.5606	6.4237	8.1795	8.133	11.1536	8.5411	6.0584	10.2836	10.6685	15.2662	11.0429	12.6817	11.6726	17.8678	23.5453	25.4535	10.402	4.1397	7.5534	1.7013	6.9284	8.3438	29.2458	8.6585	0.487	1.0951	0.9491	0.4585	5.1394	14.4251	0.9284	15.0845	4.6927	1.2791	4.8257	7.3962	1.8872	2.1268	8.3399	1.2034	1.0937
2.65168	6.9732	10.4705	9.0817	12.0197	9.4771	9.2037	8.7904	10.919	11.5166	6.5276	9.017	6.1257	9.7864	8.8155	5.3406	8.8919	9.9897	15.3048	11.4245	13.4092	14.5385	18.8545	23.3709	26.9456	7.8325	4.9825	6.805	1.5685	6.5742	7.7272	36.0485	11.3549	0.5114	0.9972	1.3515	0.4342	4.3935	9.1927	1.5221	12.4453	4.5643	1.4113	4.27	7.9461	2.6988	2.017	7.0841	0.6283	0.6679
2.72968	8.3638	10.2268	9.6714	14.503	11.3358	9.0512	9.5324	12.1954	11.344	6.3363	8.9197	7.7218	9.9664	9.088	6.9378	8.5428	11.6783	14.713	10.811	14.5159	11.2376	21.3467	21.8183	26.1207	6.6054	4.6883	6.719	1.4488	8.2545	8.8294	36.1237	13.2303	0.4783	0.341	1.0424	0.6685	6.1649	6.8024	2.0008	12.365	4.0668	2.0446	4.1265	6.3346	3.0314	0.8614	7.781	0.9045	0.9744
2.80767	7.0258	8.1027	9.1664	13.7871	12.4929	8.7804	8.9402	15.4039	11.3163	6.1529	9.4533	7.5415	11.0262	9.8764	7.2942	11.4898	12.5475	14.7521	10.9785	12.4884	11.0066	21.4995	23.1877	25.7118	4.6859	3.8503	5.3225	0.6025	10.821	13.5873	30.3066	12.2319	0.6172	0.3939	0.5951	0.6717	8.6798	5.88	3.0984	13.1849	3.3601	3.0726	4.9431	5.3036	2.4809	0.4339	9.1407	2.4884	1.3465
2.88566	8.0988	8.4478	8.8247	12.965	12.5813	9.2258	9.0995	14.8877	10.0961	6.8697	11.6892	10.1098	11.8542	9.9734	7.3291	9.7008	15.0428	14.6675	10.4356	11.3919	13.2368	20.4556	20.9708	30.863	2.1157	2.457	4.0253	0.7803	11.8379	18.295	19.2226	10.832	0.7042	0.4367	0.5762	1.4178	12.0765	5.588	5.721	12.514	3.2719	4.7536	7.3076	4.7944	1.9445	0.3889	9.3277	5.2535	2.6072
2.96365	7.1047	8.8079	9.4299	14.8829	11.1433	8.1287	9.2754	13.5952	9.7799	6.0989	11.1041	10.5252	10.6076	9.1444	7.6318	9.8265	15.6075	14.6456	10.4264	12.963	13.3668	19.7546	19.4262	29.1358	1.3448	1.8159	2.2641	0.7698	11.9096	20.7733	9.7708	8.4364	1.1191	0.1281	0.6636	1.8014	14.5222	7.0203	6.9093	10.8259	5.8451	5.7013	8.915	4.7608	1.8056	0.5885	8.2512	6.728	4.1863
3.04164	6.5059	9.4882	8.4589	16.3599	10.4251	8.6959	9.8154	14.7282	10.8546	5.9952	11.946	10.9886	9.8855	7.8224	8.4862	10.2467	16.0471	11.369	11.6012	12.302	13.3916	19.7198	19.5729	28.7775	1.2143	0.9074	1.5206	1.0293	9.0698	20.6078	5.2552	6.8553	1.1083	0.0529	0.6271	1.9669	12.0958	10.5562	8.064	8.211	10.4976	5.2095	9.4021	4.5182	1.4522	0.335	7.1089	6.836	5.208
3.11963	6.5243	8.6784	8.7165	15.7751	11.3557	8.7754	9.2963	13.581	10.2287	5.8083	9.6935	11.0563	9.645	7.4432	9.5777	11.3821	15.3222	9.9812	14.1978	11.9543	13.1663	19.6476	21.88	27.9073	1.1649	0.8197	1.8563	0.9112	7.4435	12.0731	3.413	4.8184	2.427	0.1418	0.2797	2.049	8.5823	11.5132	11.7436	7.3122	15.9106	4.1415	7.8365	4.3333	1.3078	0.6171	7.0024	5.0299	6.2506
3.19762	6.3014	9.0849	8.2894	17.5665	11.7511	8.9136	9.7458	13.3145	10.4917	6.1614	10.5144	10.4352	9.9884	8.1312	8.2958	10.3842	12.0062	12.83	12.2512	12.8877	11.3872	22.7074	24.9248	29.7679	1.3893	0.9751	1.5149	0.4895	5.6643	9.5203	2.0066	4.8431	4.5486	0.1843	0.5058	1.9757	5.409	10.4827	14.4765	7.6551	18.782	3.7351	4.5866	5.2689	1.4365	0.6123	6.1736	2.1441	5.4195
3.27561	7.0805	10.801	9.3758	19.1288	12.3014	9.1748	9.9219	12.8005	11.7199	7.274	10.5175	13.2167	9.5347	7.9473	8.5381	11.3231	13.2002	15.8158	13.0046	14.4851	12.1972	21.8467	28.8075	28.1489	1.2741	0.8718	0.8943	0.8475	4.5329	9.8783	1.6046	5.5165	6.5388	0.5006	0.4358	2.969	4.6878	9.1338	13.7348	7.9763	14.7478	4.3711	2.3172	5.7497	1.4418	0.412	4.8661	1.4917	4.5897
3.3536	6.958	10.7245	10.4991	22.1042	12.8283	9.627	9.8479	15.1501	12.5183	6.49	9.0916	13.8553	8.8365	8.0517	8.5153	10.6688	12.365	13.6392	15.2599	13.5249	12.6568	20.3879	32.785	29.3842	1.728	0.9435	0.7177	1.0024	4.2366	9.7433	0.9617	7.9274	8.6727	0.4501	0.4924	3.2921	5.4044	7.9547	13.8549	7.5795	9.3001	4.4793	1.0688	5.3611	1.5654	0.7899	4.2817	1.0805	5.1911
3.43159	8.5028	10.5279	10.0368	24.8311	13.1354	9.7254	10.7895	15.0789	12.275	6.2988	9.3688	12.5164	9.8645	7.043	7.743	12.104	12.009	11.9683	14.4889	11.169	11.3237	20.0318	32.7584	28.8052	1.6161	1.1024	0.8385	1.5311	2.8763	6.1526	0.5837	8.923	7.8209	0.399	0.5073	3.8616	5.5635	6.6483	14.7738	7.2436	5.9057	4.0267	0.6443	3.7216	2.0819	1.5478	5.5207	1.3906	5.3984
3.50958	8.8692	11.0471	9.5877	27.077	12.3116	9.9312	10.6731	13.6898	11.9873	6.779	10.4326	12.2429	8.5484	7.6886	6.5363	11.8242	13.273	12.0159	12.5903	11.6102	12.0634	22.217	38.273	27.764	0.6774	1.5712	0.9357	2.2981	3.0369	5.2836	0.6005	9.9481	7.4885	0.5692	0.2389	4.2593	7.9682	5.3452	13.9079	7.9862	3.8301	3.1137	0.8717	2.6641	3.07	3.4226	6.4274	1.5649	5.0152
[truncated: 187 more columns]

## Sheet: Figure 4C
Distance from sperm tip [µm]
Nep4::mNG signal (C)				Snky::GFP signal (C')				WGA signal (C'')				DAPI signal (C''')
Snky::GFP	Snky::GFP; Nep4::mNGhetero	Snky::GFP; Nep4::mNGhomo		Snky::GFP	Snky::GFP; Nep4::mNGhetero	Snky::GFP; Nep4::mNGhomo		Snky::GFP	Snky::GFP; Nep4::mNGhetero	Snky::GFP; Nep4::mNGhomo		Snky::GFP	Snky::GFP; Nep4::mNGhetero	Snky::GFP; Nep4::mNGhomo
n.a.	1.63781	0.8579		2.26173	2.33972	0.70192		0.31196	0.23397	0.46794		2.65168	2.18374	0.54594
	1.48182	0.46794		2.72968	2.72968	0.38995		0.23397	0.23397	0.38995		2.41771	2.18374	0.77991
	1.32584	0.70192		2.18374	2.18374	1.40383		0.23397	0.31196	0.54594		2.18374	1.94977	1.09187
	1.40383	0.70192		2.33972	2.65168	0.54594		0.31196	0.23397	0.62393		2.33972	1.87178	0.46794
	1.40383	0.46794		2.80767	2.41771	0.54594		0.31196	0.23397	0.54594		2.4957	2.26173	0.07799
	1.55981	0.54594		2.33972	2.33972	0.93589		0.31196	0.15598	0.46794		2.41771	2.02776	0.8579
	1.55981	0.62393		2.18374	2.4957	0.62393		0.23397	0.31196	0.46794		2.26173	1.79379	1.01388
	1.09187	0.38995		2.4957	2.4957	0.93589		0.23397	0.15598	0.38995		2.10575	2.33972	0.54594
	1.55981	0.54594		2.65168	2.65168	0.77991		0.31196	0.15598	0.38995		2.41771	2.33972	0.93589
	1.48182	0.70192		2.26173	2.4957	0.77991		0.31196	0.23397	0.38995		2.10575	2.18374	1.09187
	1.55981	1.01388		2.4957	2.65168	1.16986		0.23397	0.23397	0.77991		1.87178	2.33972	1.24785
	1.63781	0.93589		1.87178	2.57369	1.24785		0.23397	0.23397	0.62393		2.33972	2.33972	1.24785
	1.63781	0.77991		1.94977	2.57369	0.8579		0.31196	0.23397	0.70192		2.33972	1.94977	1.09187
	1.55981	0.70192		2.18374	2.72968	0.93589		0.23397	0.23397	0.54594		2.26173	1.87178	1.01388
	1.48182	0.8579		2.41771	2.4957	0.8579		0.23397	0.31196	0.38995		2.33972	2.10575	1.24785
	1.7158	0.70192		2.41771	2.80767	0.77991		0.23397	0.23397	0.62393		2.57369	1.94977	1.16986
	0.77991	0.62393		2.41771	2.65168	1.24785		0.15598	0.23397	0.46794		2.65168	1.94977	1.16986
	1.48182	0.77991		2.57369	2.57369	1.32584		0.31196	0.15598	0.62393		2.72968	2.26173	1.32584
	1.7158	0.62393		2.4957	2.65168	0.77991		0.31196	0.23397	0.77991		2.4957	2.33972	0.93589
	1.55981	0.62393		2.65168	2.18374	0.93589		0.23397	0.23397	0.38995		2.10575	1.40383	1.09187
	1.16986	0.62393		2.33972	1.94977	0.54594		0.23397	0.23397	0.46794		2.26173	1.63781	1.01388
	1.24785	0.70192		2.57369	2.02776	1.24785		0.23397	0.15598	0.46794		2.18374	1.7158	1.09187
	1.40383	0.70192		2.4957	2.26173	1.40383		0.23397	0.23397	0.46794		2.10575	2.33972	1.24785
	1.7158	0.77991		2.10575	2.72968	1.32584		0.23397	0.23397	0.38995		2.10575	2.26173	1.48182
	1.55981	0.77991		2.33972	2.4957	1.24785		0.31196	0.23397	0.70192		2.18374	2.57369	0.23397
	1.7158	0.70192		2.57369	2.57369	1.09187		0.31196	0.23397	0.62393		2.18374	2.33972	1.32584
	1.40383	0.70192		2.10575	2.33972	1.7158		0.23397	0.23397	0.54594		2.33972	2.33972	1.48182
	1.55981	0.70192		1.94977	2.18374	1.32584		0.23397	0.23397	0.46794		2.33972	2.41771	1.55981
	1.48182	0.54594		2.57369	2.72968	1.55981		0.23397	0.23397	0.46794		2.41771	2.26173	1.55981
	1.55981	0.70192		2.10575	2.41771	0.93589		0.23397	0.23397	0.62393		2.57369	2.26173	1.7158
	1.48182	0.54594		2.33972	2.4957	0.8579		0.31196	0.23397	0.54594		2.41771	2.18374	1.40383
	1.63781	0.70192		2.4957	2.57369	1.16986		0.31196	0.15598	0.77991		2.26173	2.10575	2.02776
	1.55981	0.54594		2.18374	2.4957	2.18374		0.23397	0.23397	0.54594		2.10575	1.87178	2.18374
	1.48182	0.62393		2.4957	2.4957	1.09187		0.15598	0.15598	0.54594		2.18374	2.18374	1.40383
	1.55981	0.54594		2.10575	2.65168	1.48182		0.23397	0.23397	0.70192		2.26173	1.87178	1.16986
	1.55981	0.46794		2.65168	2.65168	1.01388		0.23397	0.23397	0.38995		2.41771	2.18374	1.09187
	1.32584	0.38995		2.18374	2.57369	1.40383		0.23397	0.23397	0.46794		2.33972	2.02776	1.01388
	1.32584	0.54594		1.94977	2.57369	1.24785		0.23397	0.15598	0.54594		2.10575	2.33972	1.32584
	1.55981	0.77991		2.41771	2.18374	1.32584		0.23397	0.23397	0.70192		2.26173	2.4957	1.32584
	1.7158	0.70192		2.41771	2.65168	1.55981		0.15598	0.23397	0.70192		2.41771	2.26173	1.63781
	1.63781	0.70192		2.4957	2.26173	1.24785		0.23397	0.23397	0.46794		2.33972	2.33972	1.40383
	1.63781	0.54594		2.33972	2.65168	1.48182		0.23397	0.23397	0.54594		2.33972	2.41771	1.48182
	1.63781	0.8579		2.26173	2.80767	1.40383		0.15598	0.23397	0.77991		1.94977	2.26173	1.63781
	1.7158	0.77991		2.33972	2.41771	1.32584		0.15598	0.23397	0.62393		2.18374	2.33972	1.24785
	1.7158	0.70192		2.57369	2.72968	1.40383		0.23397	0.23397	0.46794		2.18374	2.4957	1.40383
	1.7158	0.54594		2.41771	2.65168	1.40383		0.23397	0.23397	0.46794		2.18374	2.10575	1.16986
	1.55981	0.54594		1.87178	2.41771	1.24785		0.15598	0.23397	0.38995		2.26173	2.33972	1.16986
	1.63781	0.54594		2.18374	1.79379	1.01388		0.38995	0.23397	0.38995		2.88566	2.26173	1.24785
	1.7158	0.62393		2.18374	2.18374	1.32584		0.15598	0.31196	0.46794		2.4957	2.41771	1.40383
	1.79379	0.62393		2.18374	2.4957	1.09187		0.23397	0.23397	0.54594		2.18374	2.10575	1.48182
	1.40383	0.46794		1.79379	2.4957	1.24785		0.23397	0.15598	0.46794		1.7158	2.10575	1.32584
	1.63781	0.70192		2.57369	2.57369	1.48182		0.23397	0.31196	0.54594		2.41771	2.10575	1.79379
	1.55981	0.62393		1.79379	2.4957	1.94977		0.23397	0.31196	0.38995		2.26173	2.33972	2.02776
	1.63781	0.46794		2.41771	2.57369	1.24785		0.23397	0.23397	0.46794		2.4957	2.18374	0.8579
	1.55981	0.54594		2.57369	2.57369	0.46794		0.23397	0.23397	0.54594		2.26173	1.87178	0.93589
	1.48182	0.77991		2.33972	2.4957	1.24785		0.23397	0.23397	0.31196		2.4957	2.41771	1.48182
	1.79379				2.57369				0.31196				2.18374
	1.63781				2.57369				0.23397
	1.48182				1.94977				0.23397

## Sheet: Figure 5B
Pixel intensities [arb. units]
w1118 x bam-Gal4 (B)
	WGA signal
Distance	Sperm 1	Sperm 2	Sperm 3	Sperm 4	Sperm 5	Sperm 6	Sperm 7	Sperm 8	Sperm 9	Sperm 10	Sperm 11	Sperm 12	Sperm 13	Sperm 14	Sperm 15	Sperm 16	Sperm 17	Sperm 18	Sperm 19	Sperm 20	Sperm 21	Sperm 22	Sperm 23	Sperm 24	Sperm 25	Sperm 26	Sperm 27	Sperm 28	Sperm 29	Sperm 30	Sperm 31	Sperm 32	Sperm 33	Sperm 34	Sperm 35	Sperm 36	Sperm 37	Sperm 38	Sperm 39	Sperm 40	Sperm 41	Sperm 42	Sperm 43	Sperm 44	Sperm 45	Sperm 46	Sperm 47	Sperm 48	Sperm 49
0	14.5335	15.6003	7.7772	12.715	14.5345	12.9247	22.5141	21.2615	13.6636	16.2222	13.2222	14.3877	21.9343	15.671	16.4581	22.158	31.8359	18.6704	14.0292	14.9587	23.8979	18.2467	19.4803	16.6803	17.2879	24.2401	14.803	20.087	9.4219	20.6928	12.8378	24.1944	13.5335	12.0635	22.7102	18.435	21.684	15.4747	21.4501	20.3238	15.8887	21.5587	17.7603	21.2698	14.9394	12.206	16.7759	21.8423	13.7765
0.07799	21.026	22.7341	15.9945	30.1951	21.2451	22.3189	36.4638	35.9734	29.2683	29.9892	21.7605	24.1485	38.5368	24.2954	30.6085	43.2557	53.9007	35.5669	25.2995	25.7492	46.8017	34.3397	26.5674	34.1378	31.5027	45.5044	28.5309	33.86	15.6847	42.6883	22.9349	40.0648	23.9882	22.1587	42.4033	32.2271	38.1667	27.6121	39.4792	30.3209	22.6401	33.956	38.4607	32.4828	22.0765	19.8535	26.8753	34.3656	21.4442
0.15598	31.003	33.6091	24.0771	47.8542	31.3469	33.6843	38.2806	49.1973	48.4164	46.9015	32.2931	34.0382	57.8591	43.7983	49.4374	57.9209	59.1111	45.307	48.3491	44.684	63.6324	52.6563	43.696	57.8213	41.2613	59.2783	45.2227	49.8768	26.0043	60.73	43.3771	52.6461	49.485	41.0513	61.2819	54.8585	56.223	44.6241	64.3817	44.0231	34.273	54.3801	67.2294	41.6783	34.8298	27.9182	47.2772	45.6512	31.5587
0.23397	41.1596	41.1838	35.5401	55.5218	39.342	41.7481	32.9029	55.3406	54.8578	47.2512	41.3138	42.6023	60.681	50.2601	60.3944	54.5427	52.1029	52.0711	67.3832	57.6838	59.2769	58.7671	51.5377	64.8819	50.9933	60.2505	56.427	52.9736	42.2581	62.3603	55.6209	54.0396	64.0803	61.9244	61.848	67.3569	60.5941	58.4337	78.5006	46.3666	43.1405	63.858	79.7444	43.13	38.8431	34.8471	62.334	43.6392	45.2464
0.31196	40.7871	41.4278	41.1251	53.0765	39.5032	41.1662	27.1164	47.3196	49.0188	40.7894	41.3744	40.4687	47.0857	49.8737	51.1741	40.3367	34.7131	43.5664	64.9837	54.483	46.5759	46.4205	46.0839	55.6628	47.6935	45.9493	60.7999	45.2757	55.2797	45.3119	52.4723	42.9479	63.6494	60.3064	44.9257	64.2215	55.2973	58.1105	73.7892	38.6699	52.4826	61.6945	73.5123	37.0759	35.5365	34.5529	61.9812	35.3783	55.0229
0.38995	35.0485	37.4788	41.3913	38.9453	30.2603	33.7355	21.9777	35.046	33.6587	28.2353	32.8349	33.1634	29.3429	43.4639	34.3781	23.1833	21.2367	31.7296	44.7666	39.9273	32.3981	30.0071	31.6754	34.1513	37.7353	31.0018	49.9099	30.7392	53.7979	26.4258	45.6492	32.478	47.7576	45.5969	25.7617	47.1155	40.8273	43.0151	50.7599	29.5034	54.4416	44.5895	54.209	23.3734	31.3146	29.3007	47.4052	22.9265	58.6753
0.46794	25.2192	30.5343	36.0755	21.32	21.0413	25.2033	17.4292	20.5196	25.344	22.1784	23.9886	24.6709	21.1091	28.8473	21.4931	20.227	18.7913	20.4282	28.5546	27.8588	20.8597	20.9905	21.1982	22.8909	29.4054	23.3784	31.4284	19.0189	40.9705	19.0377	31.7276	24.6563	28.7472	28.8737	16.1682	30.2357	28.5304	29.4231	33.0823	18.0317	42.3989	31.1977	34.211	18.3375	21.0594	20.9245	30.8018	17.7282	43.069
0.54594	19.1329	21.3902	28.7517	17.1564	13.9255	20.4641	17.8877	17.0342	20.786	19.4762	22.3241	18.2091	19.1244	20.465	15.8852	15.8603	17.5219	19.291	23.2005	20.6403	19.3608	17.1902	18.2755	18.8335	23.1834	19.7104	20.9636	15.3047	27.6416	14.5181	19.5903	20.0262	19.6857	20.1842	13.1002	21.3054	20.7745	18.1175	23.0024	13.0997	31.0131	23.8425	28.0058	15.8427	16.2634	14.8924	21.3047	15.8589	29.1373
0.62393	17.551	16.4722	22.7347	18.1251	10.4075	17.7501	17.2903	15.7962	19.0561	17.4974	18.8269	16.4096	18.8041	18.201	16.4154	11.9962	18.9105	18.0319	21.8079	17.3526	18.2733	16.2605	16.7431	16.7303	19.0284	20.0806	18.4871	12.4062	19.1061	14.1158	15.9162	17.5249	16.1075	14.1595	11.8956	16.4445	17.9978	15.4314	19.2959	11.4713	25.3588	19.709	25.1833	14.934	13.085	14.4408	19.2656	14.6328	23.4587
0.70192	15.7111	15.9628	17.3995	16.6022	10.1065	16.6769	17.1366	15.9246	19.7887	17.1958	17.6479	15.5297	17.3397	19.5418	16.7761	11.3307	17.4568	17.73	23.4012	17.734	16.2148	15.1655	15.4424	15.766	18.4205	16.9132	16.2014	11.8187	19.0745	14.3931	15.598	20.5393	13.8046	14.1271	12.6064	19.1802	18.3758	16.9086	18.1436	11.1257	22.0806	16.8247	23.7788	12.2499	11.5302	13.9893	18.3989	14.4139	21.4132
0.77991	17.3304	17.262	15.0876	18.1007	9.8885	16.1816	17.9873	19.6477	17.9999	16.1127	17.7737	16.7843	17.4758	17.7032	16.7442	8.1592	15.2625	16.1036	19.7246	15.9911	15.9279	14.3923	13.1204	15.5303	17.0268	18.1474	18.0127	11.7344	16.8869	15.1335	16.8245	18.037	14.7161	13.2749	13.0759	18.7809	16.9259	14.3365	19.3282	10.5333	19.8669	18.6884	21.278	13.6307	10.2823	12.0124	15.6851	13.7022	18.0603
0.8579	15.3286	14.4172	13.6658	14.8573	9.8111	15.1594	14.1988	17.0107	16.0225	13.8028	17.9471	15.0139	15.7292	14.5264	16.1818	8.3232	13.2732	15.6584	19.9978	15.5777	13.5641	14.9164	12.0366	15.0026	15.3653	14.7952	15.8348	11.2549	16.4197	14.7843	15.3263	15.8903	12.5302	12.6752	12.7415	19.6322	14.9732	11.2196	19.0981	8.7166	18.7482	16.2053	19.9347	12.8662	9.0346	9.4651	15.0329	12.2285	16.6684
0.93589	16.7965	14.251	13.9818	13.7671	10.48	13.2787	12.067	18.1469	13.5094	12.5862	13.8781	15.1761	12.7054	13.9019	16.7653	7.8704	10.5305	12.0624	15.8767	15.3514	9.9761	12.5607	12.1859	13.8804	13.3708	12.9548	15.1722	10.9931	16.6951	11.2843	14.8458	15.8103	13.8372	10.7814	10.9998	19.3759	14.6252	9.9675	18.2674	7.705	16.4768	14.8052	18.8913	12.2908	8.5239	9.2438	14.2477	12.8293	14.2759
1.01388	15.467	12.6174	14.224	11.3255	11.4736	11.5994	10.3377	16.9966	11.376	8.6455	14.1228	13.9863	11.3269	10.2391	13.2571	9.6025	10.5367	11.3809	14.3695	13.5662	9.2312	11.1063	11.4541	13.5491	13.0241	11.5301	13.4366	9.5726	15.2273	10.1735	12.1229	13.4971	13.8346	8.8226	10.7353	16.3376	12.7123	9.2023	18.566	6.2419	13.8145	15.4605	19.1067	10.0774	8.3369	8.5949	13.649	12.2013	13.5815
1.09187	13.3548	12.8533	15.0115	11.4628	9.3317	10.9005	9.5594	13.4749	10.1529	9.0531	12.1616	12.2691	10.4882	10.9212	11.9611	12.596	8.8876	10.0372	13.2795	14.0181	8.7326	9.7004	10.9062	11.5059	11.9503	10.3372	14.0196	8.2836	16.1258	9.7102	13.3757	12.6452	14.3068	7.9273	9.3312	16.227	11.2309	7.921	16.7157	8.6296	13.0677	14.0398	19.4594	9.0866	7.7519	9.7417	13.8932	9.7955	12.8542
1.16986	11.8425	11.1804	12.702	11.8572	9.2244	9.5177	9.9693	14.0717	11.5691	7.4666	12.8505	11.1264	11.4893	10.7562	10.7859	12.4612	7.9142	9.9741	12.9886	13.7551	8.5005	9.1159	9.4228	10.8642	10.9607	10.5187	12.1051	8.5796	14.043	7.7853	13.2701	12.8491	13.4683	9.7085	9.414	14.7238	10.1306	7.5926	15.5006	7.7203	12.8396	13.0017	20.144	9.4732	7.6346	9.7407	12.248	10.3833	12.3563
1.24785	11.9557	10.288	11.6145	11.927	8.3286	9.847	10.0905	14.6188	10.5287	7.788	12.4557	10.1306	14.4707	10.8085	11.8321	12.0384	9.6298	11.9116	11.112	13.1814	7.9133	8.9605	9.842	10.3237	10.0621	10.5987	10.605	6.6963	12.7171	8.5926	11.6192	9.8627	11.6139	7.9206	10.1141	12.5229	10.8431	7.5595	16.4136	7.4768	13.4799	13.5928	22.5562	8.4891	8.1708	9.1072	11.5775	11.1908	11.9582
1.32584	11.3376	10.0578	10.3653	11.0692	8.4101	9.4057	11.3004	16.2215	10.5906	7.4936	10.1437	10.5347	11.9328	10.2774	9.6282	14.5303	10.9201	10.9077	11.2106	10.0316	8.32	6.7249	8.8014	10.4222	9.7197	10.0634	10.1888	8.5321	11.2185	9.532	11.5063	9.494	10.3597	7.8393	10.4237	10.7627	10.7147	8.2844	16.6174	8.3375	14.6209	12.7669	22.3016	8.1673	7.9959	8.857	11.5264	10.9198	14.3759
1.40383	11.7243	10.0718	10.6524	11.0187	7.4774	9.4775	12.1521	18.165	11.4688	7.2164	10.9345	9.9943	10.0787	9.4593	9.4227	16.4816	8.798	10.4304	9.0541	10.1751	8.754	6.9941	10.5628	10.7666	9.2669	10.3146	8.3875	8.774	12.6002	9.8727	9.6024	10.5459	10.0936	9.6727	9.4916	11.2722	12.0104	8.6175	13.7433	9.6727	15.6806	12.8616	22.2964	8.2867	9.0449	9.3999	12.6796	10.2988	13.3683
1.48182	12.5738	10.7706	11.681	11.132	8.2883	10.1279	13.0057	18.9286	11.738	7.9518	9.5304	9.697	9.2255	9.7177	9.3598	15.4519	9.6902	10.6319	9.2528	10.0365	8.7236	6.8445	10.5598	12.0589	10.1118	11.8045	10.5032	9.2934	11.8215	10.3177	10.8244	12.8935	9.0751	9.5523	10.9448	12.3352	13.6427	11.366	14.71	8.8497	18.9823	12.8146	24.8611	8.3673	10.5233	11.0448	11.747	11.6496	14.7874
1.55981	12.6606	10.9944	12.3831	12.3152	9.3295	10.3425	12.0984	19.9653	13.2678	8.3364	9.2255	9.1437	11.6448	10.395	10.1092	15.9532	10.27	10.6706	10.0968	9.4586	9.4294	8.9547	11.0654	11.6202	10.4146	11.7718	13.0347	10.0971	12.8817	8.9057	11.0692	11.8308	10.1118	8.3064	11.1556	12.195	14.344	12.3171	14.0164	7.647	18.2269	12.4064	24.304	8.9145	12.9271	10.7209	11.1364	13.4645	13.8852
1.63781	12.2163	12.6231	11.7456	11.9328	8.0524	8.7925	11.1926	17.6149	13.1969	10.2612	10.8373	9.389	12.0027	11.0236	10.5531	14.4525	12.2632	10.0073	11.2645	9.506	9.4665	10.2791	12.9134	13.1055	11.3915	13.866	13.9874	9.8888	12.9872	10.0685	12.1857	11.248	10.8115	8.7804	13.4567	12.7579	14.5832	12.3932	16.2331	8.7652	20.5124	12.7101	19.663	9.3409	13.9081	13.024	11.5007	14.1624	14.8593
1.7158	13.1824	11.5414	10.6503	12.6487	8.196	8.2773	10.0692	16.6403	14.67	12.6516	11.312	8.6078	11.8352	13.2801	10.7177	13.896	13.5497	9.9284	11.7505	10.1685	10.5901	11.3314	13.5152	13.5985	10.8459	13.5461	15.066	10.8214	13.2687	10.7506	11.5075	9.9665	12.7156	9.3675	14.2991	13.295	16.0109	12.7081	17.547	7.9206	22.4841	13.4848	15.8983	9.7293	14.0081	12.7174	12.0831	13.7486	15.498
1.79379	13.5719	10.4996	9.8463	13.8797	9.1375	8.491	9.6144	14.807	13.4286	11.3251	12.4459	9.4757	11.5975	14.0773	10.4075	12.6598	11.4318	9.4027	12.6815	10.9267	11.0568	11.0019	14.8667	12.953	9.0243	13.5926	14.2404	12.0687	13.7521	10.1121	12.5933	11.6793	12.9194	11.4114	13.2067	12.8363	18.9266	12.6076	15.7385	7.8791	16.8548	13.3567	11.4756	9.8287	11.756	11.3854	11.3467	12.738	14.5634
1.87178	12.1827	9.9228	10.5104	14.2019	10.2324	8.2907	6.998	13.1923	13.8436	12.542	13.5695	11.0186	12.5647	12.3348	9.54	10.2629	10.4313	11.1273	12.8669	11.7288	11.0705	10.9454	12.6148	11.4703	8.879	13.0756	14.6613	13.186	13.3027	10.4565	12.7429	11.4041	12.6804	11.3805	11.7252	13.765	19.2885	13.8621	15.1777	7.5358	12.0678	13.5284	9.2265	9.1524	11.9444	10.8267	12.3458	10.1178	13.9847
1.94977	12.262	8.3986	10.8586	12.0233	8.8297	6.8537	6.5873	11.5696	11.3154	9.4316	11.2806	11.1513	10.0619	11.9584	7.0088	7.4652	8.4237	10.4028	13.1371	12.1379	9.7846	10.7038	11.6261	10.7691	11.9515	11.6256	15.6621	13.6679	11.084	10.1783	13.4263	10.5745	12.1024	10.7905	12.0497	13.5971	18.4289	12.497	15.0724	6.433	9.4305	10.2838	6.5538	8.1261	11.1062	9.0397	15.3603	8.9648	10.6039
2.02776	11.8421	7.6005	9.9975	10.2637	8.9636	5.5444	4.0887	8.3476	8.9947	7.9758	8.3931	10.6648	8.6528	9.3976	6.6183	5.3226	7.2103	8.9247	10.5536	11.644	8.9776	8.3116	9.3179	9.2418	9.5421	8.8855	14.5289	11.9139	11.1612	8.262	12.9883	8.1747	12.109	9.9889	10.4554	8.7998	19.4301	10.857	14.4619	5.4685	6.4414	7.9004	6.2366	7.5105	8.1362	7.524	12.4313	8.013	8.1946
2.10575	9.3208	6.6727	8.3214	10.1514	7.6713	5.6801	2.8544	5.9468	7.8774	8.6793	7.1143	7.7222	7.1557	9.5626	4.8784	3.5692	5.2282	5.3819	8.1394	10.1577	6.6124	5.7361	8.4652	6.3863	8.5406	7.9061	13.1587	11.706	11.1594	8.0951	10.0926	7.1318	8.2261	8.7717	9.0943	7.9664	14.8138	8.5095	10.1318	3.9762	4.6883	6.3865	4.841	6.5899	5.4245	5.8457	10.5784	6.466	6.5023
2.18374	7.3138	4.8927	8.8724	6.1895	4.5455	5.1639	2.549	4.828	7.2993	6.0173	6.1293	6.0962	5.5067	7.631	4.7071	2.7578	3.9321	3.6745	5.4049	7.6919	4.4301	4.1797	5.9676	5.1264	8.0034	5.5262	8.6708	9.9336	9.8802	5.9976	6.7241	6.7471	4.7075	7.3437	6.1414	5.4366	10.7111	5.1217	6.923	3.4407	3.8037	4.2858	3.4636	4.2801	4.7526	5.0332	7.7617	5.9298	5.3255
2.26173	5.9757	3.3959	5.6605	4.3141	3.2584	4.2127	2.7077	3.8043	5.2687	4.8918	4.7911	5.0607	4.5429	6.0299	3.6451	2.5726	3.3279	3.9667	4.3493	6.2947	3.6114	3.2132	4.6161	4.0289	5.6584	3.4713	6.7676	9.2553	9.0176	4.9335	5.6705	5.7737	3.463	4.7928	4.9886	3.8926	6.0513	3.9433	5.2942	3.1267	3.403	4.2698	3.587	4.3852	4.8396	5.144	5.9971	4.779	4.9058
2.33972	5.5952	2.7779	3.9676	3.1251	2.7249	3.9843	2.7358	3.251	4.4175	4.0828	2.8474	4.323	3.0857	5.4226	2.6413	2.3034	2.2659	2.9796	4.2053	3.2133	3.5977	2.7126	4.3561	2.8988	5.0095	2.9028	5.7582	8.8111	5.8708	2.88	3.3206	4.4563	3.076	3.5897	3.9153	3.0341	5.9967	3.3009	3.9077	3.2074	3.2761	4.6265	3.2009	4.0276	4.003	4.7804	4.4419	4.8476	5.2797
2.41771	3.7395	2.6847	3.8744	3.2466	2.719	3.4884	2.1853	2.3286	4.3867	3.6145	1.9922	3.8956	2.0281	3.5272	2.3778	2.8759	2.3726	2.4477	2.9415	2.8612	3.1888	2.3845	3.3733	2.8405	4.6137	2.3412	4.8537	10.2577	4.6563	2.819	2.6215	4.0646	3.6156	3.3231	2.9344	2.8362	4.2105	2.0983	4.3247	3.4194	3.4365	3.8385	3.2162	3.6029	4.1868	5.6195	3.9903	4.1665	4.6105
2.4957	3.2753	2.2877	2.6168	2.764	2.065	3.5	1.9278	2.4543	3.7921	4.0844	3.1419	3.8119	1.6859	3.4763	2.1706	2.574	2.0947	2.3863	2.9543	2.0495	3.6974	1.9066	3.3085	3.1501	3.8359	2.414	3.4587	8.2423	5.3209	2.3874	2.2147	3.2851	3.3399	2.2825	3.2093	2.4598	3.2201	1.748	4.438	3.3098	3.2864	3.9241	3.6424	3.544	4.6265	6.3894	3.3676	3.408	4.3123
2.57369	3.1963	2.1811	2.4075	2.7483	2.4749	3.8169	2.0913	2.2552	3.5579	2.6972	2.7186	3.476	1.5311	2.8954	2.3446	2.7679	2.2991	3.0121	2.4735	2.3547	2.5399	1.2517	2.3595	2.8586	3.8931	2.1607	2.7788	9.107	5.1627	2.1812	1.8906	2.3487	2.6023	2.4634	3.495	1.6134	3.4959	1.6965	3.9947	3.4984	3.8872	3.1836	3.7702	3.5698	4.3239	8.2861	2.8867	3.2409	4.0155
2.65168	2.4935	1.8192	2.2922	2.6072	2.8096	3.254	2.3577	2.9813	2.7087	2.6601	2.1098	3.3983	1.6541	1.7516	2.7559	2.408	2.289	2.0499	2.5655	2.3774	2.9226	1.3571	2.6565	2.3907	4.208	2.7851	3.0973	9.3625	5.601	2.3174	1.6658	2.1236	2.0692	2.6493	2.1292	1.412	2.8173	1.465	3.1594	3.2657	3.648	3.4629	3.318	3.4737	4.1797	12.4186	3.4667	3.0475	4.2878
2.72968	2.2139	1.6726	2.4523	2.3504	2.8792	3.2908	2.21	3.1226	2.2361	2.6215	2.0241	2.9568	1.6808	2.0725	2.311	2.5261	2.5334	2.5646	2.1433	2.749	2.3626	1.6761	2.3786	2.7963	3.2666	2.9479	2.3672	9.5626	4.91	2.531	2.0725	2.572	1.3765	2.1124	1.5967	1.3197	4.4747	2.1613	3.8636	3.6023	3.6882	3.6185	3.359	4.5813	4.456	11.7615	3.2394	2.901	3.8977
2.80767	2.1749	1.4218	2.3778	2.8649	2.7679	3.6064	2.2883	2.734	1.966	2.1885	2.2274	3.0556	1.7458	1.9044	2.1632	3.0036	3.6244	2.7744	1.8746	2.3848	2.2679	1.674	2.4557	2.3834	2.8514	2.1898	2.4208	8.5149	5.816	2.3563	2.3976	2.7217	1.4751	3.0526	1.715	1.7061	3.7551	1.7734	3.7692	3.9185	3.7483	3.9292	3.5199	4.5158	4.2022	9.3919	2.9325	2.9881	3.7978
2.88566	2.0117	1.7507	2.4538	2.3438	3.1556	3.0709	2.8964	2.6158	1.6819	2.3174	2.1276	2.6569	2.5209	2.4448	2.4018	2.6731	2.5088	1.9268	1.5668	2.4305	2.5655	2.0861	2.6325	2.5225	3.5301	3.0342	2.4667	6.9232	5.8132	2.2852	2.4967	2.9151	1.5073	2.87	1.1611	1.6124	4.1264	2.0701	3.4445	4.6468	3.7895	3.3137	3.1611	4.384	3.8603	7.7187	3.0682	3.1784	3.9158
2.96365	1.5205	1.7221	2.1469	2.6217	2.4444	3.2687	2.8096	2.2066	1.911	2.5683	2.1777	2.4142	2.0606	2.4264	2.7247	2.4718	1.9104	2.2082	1.9895	2.4726	3.1034	1.7855	2.6305	2.6126	2.1769	2.3497	2.7041	5.9072	5.8156	3.0958	1.7666	2.5667	1.7482	2.786	1.3377	1.5111	4.0668	1.6565	4.4338	5.8948	3.0452	3.7349	3.1709	3.5628	4.3992	6.8062	3.0185	2.6057	3.6635
3.04164	1.8796	1.3822	2.3293	2.313	3.6248	2.6605	3.1605	1.9956	1.8047	2.3937	2.4785	2.3487	1.8177	2.1965	2.4689	2.1626	2.2136	2.2294	2.1491	2.0311	2.2389	1.9283	2.4726	2.4553	1.78	2.1633	2.2816	4.943	5.5138	2.0402	2.1133	2.0886	2.0861	2.6395	1.5518	1.6854	3.5463	1.4796	3.797	5.6094	3.6058	4.4907	2.8396	3.5029	3.5608	6.8547	2.9771	2.4426	4.2838
3.11963	1.9537	1.9731	1.8314	1.8679	3.5788	2.2868	3.2551	2.3009	2.3139	1.8928	2.0778	2.7675	1.9654	1.2406	1.8607	2.1492	1.5929	1.7822	1.9536	1.6797	1.7067	1.3714	2.3799	1.9174	1.8405	1.5276	1.7084	4.6542	5.5341	1.9812	2.2517	2.704	2.0086	2.4894	1.1312	1.4674	2.8011	0.9786	3.9392	5.6739	3.6208	4.2096	3.2918	3.3086	3.9293	7.3873	3.2322	2.9055	4.6039
3.19762	1.5587	1.9126	2.053	1.5461	2.6284	2.0768	4.0543	2.3166	2.1934	2.0974	2.0667	2.8832	1.6305	1.6246	1.947	1.6272	2.3003	1.5943	1.7571	1.0908	1.0709	1.8771	2.4607	1.5494	1.7885	1.6475	1.9249	4.624	6.3745	2.6035	1.4574	2.1118	1.8819	2.1729	1.4396	1.5472	2.5553	1.2998	4.378	4.6789	3.8752	4.0268	3.2374	2.8344	3.5509	7.8978	3.5269	2.797	4.3111
3.27561	1.83	1.2698	2.075	1.4016	2.7162	1.7845	4.6535	2.4183	1.8436	2.0691	2.2384	2.8663	1.8763	1.6678	1.3493	1.7465	2.4027	1.742	1.4599	1.1853	2.0563	1.2601	2.8196	1.5184	1.7334	1.5832	2.2251	5.169	6.5937	1.4758	1.3598	1.8447	1.7703	2.0577	2.263	1.2546	2.1429	1.6671	5.085	4.2618	3.6354	3.5327	3.2386	3.6013	4.2069	6.6791	3.208	2.7187	4.0474
3.3536	1.7375	1.078	1.6959	1.6191	2.6224	2.0482	5.4464	1.8733	1.7049	2.1475	2.2285	2.0872	2.7075	1.4475	1.4182	1.6318	1.8124	1.7774	1.5327	1.2786	1.614	1.5286	2.4547	1.4959	1.4584	1.5259	1.638	5.099	7.2791	1.5126	1.026	1.6164	1.635	1.9157	1.6931	1.4362	2.034	1.9553	4.1891	3.0306	3.3369	4.2705	2.8711	3.2546	4.1425	5.9066	2.8369	2.8616	4.1805
3.43159	1.3975	1.5105	1.8406	1.7316	3.5782	2.0657	5.6123	1.621	1.6883	1.6825	2.2643	1.7664	2.0922	1.4835	1.5341	1.6638	1.3734	1.6254	1.6217	1.1299	1.7308	1.2785	3.1291	0.9933	1.1941	1.543	1.2944	4.3272	7.9614	2.1556	2.0364	1.436	1.7503	1.6075	1.9092	1.1574	1.7721	2.0136	4.2837	2.6522	3.4312	3.3541	2.9851	2.9659	3.939	4.8568	3.4027	3.3288	4.6242
3.50958	1.6317	1.2942	1.6411	1.7133	3.6177	2.7831	6.2522	1.6051	1.7122	1.8151	2.4575	2.1483	1.6768	2.5226	1.1507	1.0563	1.3084	1.2631	2.1173	1.6865	1.1487	1.0619	3.7323	0.9234	1.0561	1.712	1.5409	4.6465	8.3069	1.7116	1.7757	1.3551	1.7486	1.9548	1.7961	1.2684	1.5156	2.0792	4.0236	2.6291	3.3631	3.2959	3.652	2.9307	4.4036	4.6464	2.6364	2.8764	6.1159
w1118 x UAS-nep4RNAi (B')
	WGA signal
Distance	Sperm 1	Sperm 2	Sperm 3	Sperm 4	Sperm 5	Sperm 6	Sperm 7	Sperm 8	Sperm 9	Sperm 10	Sperm 11	Sperm 12	Sperm 13	Sperm 14	Sperm 15	Sperm 16	Sperm 17	Sperm 18	Sperm 19	Sperm 20	Sperm 21	Sperm 22	Sperm 23	Sperm 24	Sperm 25	Sperm 26	Sperm 27	Sperm 28	Sperm 29	Sperm 30	Sperm 31	Sperm 32	Sperm 33	Sperm 34	Sperm 35	Sperm 36	Sperm 37	Sperm 38	Sperm 39	Sperm 40	Sperm 41	Sperm 42	Sperm 43	Sperm 44	Sperm 45	Sperm 46	Sperm 47	Sperm 48	Sperm 49
0	20.7736	12.0181	14.2305	10.1232	14.7758	14.3285	13.2338	16.0807	13.6482	16.5463	15.038	12.4249	13.6629	17.0794	12.8758	11.6817	15.2501	16.4165	16.6203	10.7627	20.3897	16.5246	10.0806	7.9365	11.0964	12.1505	9.874	12.6803	8.866	12.7296	13.8537	6.386	12.05	12.0203	11.4688	12.3344	9.2029	13.185	12.9843	14.2909	11.0376	12.8913	12.2943	11.5739	19.502	10.2794	17.6814	19.1644	15.2521
0.07799	35.1106	18.0831	20.2009	18.2945	22.7155	21.2067	23.6576	23.6983	21.865	23.2428	23.7718	17.1094	22.3644	26.4914	18.8855	20.0288	23.7751	26.8059	28.4011	16.1633	30.6123	28.0228	17.0332	11.7872	16.9309	19.1365	15.7654	22.014	13.7908	18.2383	25.3301	10.8376	15.8106	17.7562	15.9562	15.4381	12.2558	20.3444	17.8904	19.8081	18.6123	19.3196	21.5765	17.4446	32.1564	15.2752	22.61	31.1302	22.3595
0.15598	46.2065	33.7884	26.3643	31.4273	31.5686	35.2023	34.7536	28.6719	34.139	30.4956	37.6954	29.3593	32.8165	32.6835	27.928	30.57	36.4123	36.8771	38.9396	26.8236	46.546	35.2515	28.5153	20.3348	25.4577	27.3286	26.0756	31.2216	20.3969	26.8054	35.7022	12.8751	21.1532	27.1737	27.922	22.7211	19.9226	32.8944	25.2611	29.1469	27.7967	32.1164	38.9936	23.3312	45.2878	30.943	31.9086	46.8518	40.7145
0.23397	42.13	43.8394	30.0607	38.7364	38.0755	45.0835	43.3439	26.1754	49.2982	38.7985	50.224	45.7902	40.4468	29.7251	37.6282	33.3068	42.2915	36.4477	42.927	36.0955	52.5406	37.5038	33.8176	28.5827	33.278	31.8104	35.8654	39.9176	28.066	32.983	36.3032	16.0052	27.9754	34.821	32.9593	32.9334	27.1991	42.4097	29.7357	34.1487	35.7451	46.6577	55.6272	32.2461	47.1162	53.3729	38.7506	49.9057	57.8711
0.31196	32.6223	40.6199	28.6275	42.6756	34.2283	48.0759	39.714	21.3975	49.0761	37.6438	54.2345	46.7797	42.4567	23.1339	39.4715	31.2205	37.9744	31.4557	38.9226	43.1961	45.0877	33.6184	37.2935	31.7477	36.647	30.3099	35.7433	37.5947	29.2766	31.2071	34.5165	24.6113	26.7235	37.0789	32.895	33.4312	31.0354	42.6083	25.876	34.334	38.1885	50.5853	58.2707	40.1542	47.2397	65.1276	43.1904	44.9623	59.719
0.38995	25.6311	33.3366	21.8533	34.8748	26.0103	37.6224	32.1782	16.9806	43.6525	31.3097	42.1044	43.8427	31.7377	17.256	33.8266	26.6329	26.6625	24.9949	32.4292	38.9494	34.4954	27.0926	35.7144	34.0778	31.5076	28.2482	29.0346	27.9113	26.9095	27.2851	25.697	30.1863	21.0961	29.0624	23.3519	27.0965	32.9949	33.6173	20.6778	24.7057	31.5677	46.263	46.3558	42.4637	34.5777	55.9959	39.3624	38.2847	52.2797
0.46794	20.5243	25.8861	17.9129	22.6039	18.0765	28.1254	23.5322	14.8181	33.2706	24.4316	33.127	33.1388	23.3457	13.6566	25.8354	19.9195	19.3323	20.5672	22.6593	32.1751	24.2177	20.7868	28.6369	30.2696	21.6872	23.0345	21.4243	21.4567	25.1545	20.8296	19.902	27.2841	14.6378	21.8856	19.0322	22.4073	27.5076	22.4477	17.3586	18.5584	22.708	37.5163	31.941	44.2694	22.0708	40.1847	33.0629	28.4938	37.4784
0.54594	19.8051	20.7058	15.372	18.1852	14.6785	21.9238	18.1235	15.2485	22.3846	22.2917	26.6419	26.237	17.8437	13.547	18.4262	16.3394	15.0629	17.0025	19.724	23.6902	18.4371	14.1309	22.8135	22.3852	13.9172	15.2799	12.621	18.0649	21.4104	14.8286	16.6318	18.7041	11.8284	17.5252	15.3175	16.5925	21.8155	18.6192	14.5863	15.9767	17.2437	25.7926	22.5814	36.7936	18.3249	28.4743	23.4673	19.485	26.3507
0.62393	16.8489	19.1016	12.9872	16.2736	12.2932	17.5765	15.1695	15.5162	19.5515	18.6287	21.9017	22.7006	13.7538	13.8063	15.2039	11.8903	12.402	13.8499	14.7638	17.2803	16.6669	11.514	16.2612	17.5724	9.1511	12.6382	11.3413	16.1639	18.5036	12.0237	14.8149	16.207	9.7589	14.9844	14.9774	13.0341	20.6971	16.5403	13.1676	15.4065	14.749	21.1438	17.8437	26.9916	17.3854	22.1778	20.9352	16.9494	23.3005
0.70192	16.0531	16.0379	10.9055	14.3915	12.7894	15.3369	15.7517	19.0237	16.5455	16.8537	23.5164	18.1256	14.231	13.2682	13.2771	11.0958	11.6146	13.8709	15.0771	15.6682	16.8603	11.0118	12.9379	14.9221	7.6413	11.9233	10.0929	13.5818	15.8139	11.5256	13.3577	13.7571	9.5048	14.3592	13.7772	12.4956	16.2828	13.8407	12.4581	12.8064	14.6111	17.5	17.1189	19.956	17.4346	18.0173	16.8151	17.1337	21.7058
0.77991	15.1884	16.7136	11.2658	13.4281	10.6877	14.655	16.8619	26.1496	17.0088	15.9002	21.7389	17.2341	14.5697	12.5915	13.1733	11.7626	11.6524	14.1783	12.8275	15.1414	15.1933	9.8287	11.042	11.0454	8.9921	11.6099	10.1659	12.9459	15.2657	10.6072	12.1895	9.5691	8.7532	14.6363	12.3257	10.9308	13.955	13.2945	10.0955	11.9596	14.5026	18.9465	18.1922	17.9493	13.9355	15.4003	15.4195	13.1105	22.221
0.8579	13.431	12.1784	9.6659	14.5235	10.3076	13.7565	14.5688	30.1318	18.9267	18.7432	20.1728	15.5407	15.1151	11.6234	12.5659	9.7463	10.5256	13.1989	12.0914	17.0923	12.5812	8.2551	10.1548	10.5749	8.3483	12.0371	10.1604	12.2685	13.3072	10.4099	11.929	8.4232	8.4657	14.3228	9.6661	10.086	13.7517	13.2921	8.0275	9.0982	12.5261	18.652	18.2581	16.8303	15.3842	17.2027	14.4309	11.8162	19.4691
0.93589	14.8977	10.6546	8.8373	12.5919	11.3977	12.4747	14.4268	37.2051	18.6119	16.3607	17.8264	16.0228	13.1348	11.271	13.2327	10.6632	8.8633	12.2014	11.4929	17.8398	11.2398	9.3425	9.3479	9.0073	8.2301	10.5739	11.5115	9.5023	12.9625	8.7338	12.0351	8.2551	8.2669	13.0599	9.3596	10.0139	11.6201	11.543	7.2054	8.9026	10.3415	17.4663	16.5113	15.8124	14.4721	17.4815	12.7388	13.4124	18.5682
1.01388	15.3296	9.3757	9.2926	12.4102	11.4941	11.654	14.0854	34.0693	19.9254	15.863	17.6325	14.8984	11.1054	9.9602	13.0731	9.137	8.159	13.9314	11.3475	18.7981	10.4415	8.5491	7.2979	8.8848	6.4513	8.7538	9.0573	9.0756	11.4369	9.9587	11.2774	7.8981	7.5844	10.8453	8.6111	8.6778	10.5595	9.8345	7.2654	8.2755	11.3177	15.0527	15.116	14.2313	12.4547	18.2024	13.5763	11.8819	18.9198
1.09187	11.8839	8.9977	8.6294	11.2718	11.9017	11.4297	12.133	35.1644	21.2755	15.924	16.66	14.1342	9.4377	10.8334	13.4094	10.0762	9.095	14.2811	12.3971	19.184	11.8016	8.8974	6.6524	7.585	6.0463	9.0337	9.6353	9.4275	8.7368	10.1519	14.4454	7.8172	6.9881	9.5564	7.0575	7.027	10.4408	9.6323	6.621	6.5196	9.5019	15.6362	15.1417	15.517	12.5533	15.3089	15.2995	9.713	17.0241
1.16986	11.0787	10.5965	8.2253	9.6502	14.294	10.9956	14.1315	24.901	22.6835	15.3709	14.3867	13.3864	9.168	10.2024	12.5304	9.9365	9.1458	13.6808	11.4332	17.2756	11.7593	8.1566	6.1839	7.1225	5.8527	8.7544	10.649	9.3726	9.0386	10.1036	17.8355	8.236	6.6518	8.7839	6.2612	6.78	9.3019	8.1156	6.1577	6.6614	8.6793	14.3309	14.2074	13.5922	11.8496	12.7483	12.9129	10.7396	13.8484
1.24785	9.7224	10.574	7.9896	11.5738	13.7627	10.7588	11.4661	19.2666	27.0925	18.1495	15.7504	12.9297	8.1007	10.1202	11.66	9.8999	8.4649	13.3034	9.5211	19.0875	12.0898	9.3077	6.221	7.4082	5.4834	8.5739	9.6763	8.7387	8.4944	10.5352	20.4259	9.845	6.0744	8.3006	6.6164	6.2398	8.9183	5.969	6.7079	7.3634	7.6096	12.0987	13.4524	12.7594	11.5761	12.3396	12.3281	12.4188	13.5741
1.32584	10.3546	10.9	8.6106	10.789	15.1807	11.5012	13.0663	18.49	28.399	18.6986	16.5669	12.3556	10.4429	10.249	12.0114	11.6318	9.6338	12.5313	9.5713	15.5038	14.3699	8.6518	5.7645	7.9066	5.5258	9.4442	9.8459	8.1709	7.6649	10.8245	22.9229	11.9211	5.5169	6.345	6.4397	6.027	9.2887	5.3188	6.6409	7.1966	7.0864	11.247	11.7876	13.6834	11.4734	12.5379	12.0835	12.623	12.1924
1.40383	9.936	12.5902	8.4361	10.6601	17.0334	11.4594	13.8638	17.9651	29.5344	17.4872	15.4854	14.26	11.9994	10.8216	12.0304	10.5156	8.7931	13.291	9.4962	12.8281	15.149	10.3748	4.8312	8.6219	5.6739	9.7966	9.4033	8.407	7.8639	9.8468	26.7098	15.0962	6.6508	7.6973	5.8843	6.1061	8.1541	6.263	7.3195	7.785	7.1695	12.4033	10.8237	13.9254	11.3777	12.3724	11.5539	11.2075	11.9725
1.48182	11.1552	12.0809	9.2611	10.9935	17.5598	12.3374	14.5403	16.431	26.4638	18.1684	15.4236	13.8557	12.1964	10.6229	13.0909	11.372	11.2052	12.4441	10.6858	13.7257	14.7758	12.9343	5.4753	7.4272	5.6397	9.8262	10.7462	9.934	8.8644	9.8798	26.7561	19.0522	6.7486	8.1621	6.7192	5.0757	7.528	7.0613	5.3905	8.2979	8.8582	12.4173	10.2752	13.322	11.2003	11.4357	10.7698	11.8738	11.3814
1.55981	12.8826	12.3695	10.135	10.0777	16.0961	15.2608	13.2617	17.1808	22.7639	18.5701	16.4446	13.1673	13.5721	10.5864	12.1081	12.3735	10.996	11.9301	11.1807	11.7864	14.7962	10.8841	5.4012	8.9692	5.5127	9.0812	11.6999	10.142	8.4134	9.5298	23.731	23.5697	6.5807	7.5285	7.5101	5.8626	9.3901	7.9065	5.3928	9.5989	9.3463	15.61	11.6657	14.1724	11.4091	11.9464	10.8601	14.9282	12.1927
1.63781	12.1395	12.6093	9.5395	10.9249	17.9207	16.7921	13.3015	16.43	20.484	18.0865	17.6692	14.1541	16.4952	10.1288	11.3324	14.4535	10.2617	12.5914	10.6201	11.4278	16.0375	10.814	5.5683	9.6053	6.0919	8.2498	11.5717	11.2518	8.4482	9.6138	21.2469	25.2176	6.5461	6.1855	7.3104	6.0068	10.7948	7.8374	5.3711	8.9089	6.8402	16.2888	13.7037	13.1082	11.4565	13.2604	11.9081	14.7922	11.9124
1.7158	11.8256	13.2214	10.4979	10.9353	16.6569	17.3046	13.0319	15.2723	20.7356	14.662	17.2213	14.0571	16.799	9.4376	10.9555	15.8366	10.3323	12.3584	12.6676	10.3806	13.2945	9.1042	4.7865	8.6697	5.7598	8.7903	10.8757	14.2505	8.4108	9.3551	20.4188	23.5351	6.9138	6.8005	8.0788	6.0016	9.2808	8.2974	6.7158	9.6733	8.0104	17.8353	13.2758	14.5077	11.9069	13.6494	14.896	12.9214	13.9756
1.79379	11.5591	12.2714	10.5238	10.261	14.8817	18.2953	12.518	14.417	18.8215	13.9453	15.5096	15.4356	16.3539	8.7757	10.7686	18.7842	8.9528	10.4906	10.5195	9.7152	11.5164	7.5002	5.4782	10.7763	6.5774	7.4674	11.2355	14.1752	7.5589	8.1073	16.7339	21.7576	6.2399	6.9006	7.0172	5.6866	7.7791	8.1586	6.2041	8.8942	6.6613	17.4223	14.9863	14.4944	12.0093	14.5451	12.9676	13.715	13.2375
1.87178	8.6024	11.6837	9.9946	10.8796	13.5465	15.4921	12.6341	12.9046	15.1217	10.8502	16.0696	14.8555	15.9948	7.5375	9.2986	17.7085	9.3194	9.5914	9.2089	8.3634	9.6896	8.4877	5.1179	9.6553	6.02	7.1678	10.1371	15.7005	5.3066	8.0247	12.104	15.5557	5.6903	6.6012	6.2847	5.8035	6.1298	8.9376	6.5352	9.8277	6.7929	16.7683	14.2142	13.3054	11.3232	14.0472	12.5221	13.977	13.5585
1.94977	8.7952	10.7483	10.2881	10.1397	12.3048	14.3278	12.2975	10.7717	11.3646	9.4285	14.2715	12.992	15.0591	6.1396	8.1812	15.263	8.1404	7.5484	7.524	7.2318	7.4268	8.1159	5.0459	9.7012	6.5493	6.2223	6.9364	13.5128	4.975	8.1446	8.164	12.2028	5.1937	6.7382	4.9607	5.5299	5.5652	9.2768	6.2572	7.587	5.2889	11.1367	14.2576	11.2904	10.6006	14.3746	10.006	12.7883	10.32
2.02776	6.2824	10.0899	9.3408	9.5571	10.7717	11.8572	7.823	7.6078	9.1136	7.4497	13.3634	12.7929	13.0775	5.9951	5.97	12.6992	7.4771	5.7446	6.1619	6.0674	6.8694	6.3418	4.2867	7.2844	5.635	5.3064	5.9378	8.6863	3.6276	6.7509	6.5892	9.1804	4.1032	6.1048	4.3349	5.3735	4.5447	9.188	5.9435	5.9647	5.2211	11.5754	13.2186	10.1051	9.1532	12.1292	8.1015	9.6442	11.0935
2.10575	6.2392	7.8838	8.6301	6.2389	9.3447	9.6811	6.8728	5.6932	7.2357	7.2616	10.3696	11.262	10.188	6.1165	4.7169	9.8559	6.5081	5.2033	5.7422	5.7253	6.7263	5.073	3.6367	6.3259	4.2902	4.825	4.4492	6.7227	2.8359	5.1476	5.4685	8.3939	2.9045	5.5687	3.1976	3.7844	3.4948	7.9725	4.3464	6.1756	4.588	8.2992	11.2458	9.5969	7.2604	11.0565	7.5765	8.1776	8.9819
2.18374	5.3571	5.6019	7.6969	5.0428	10.012	7.2651	5.5175	5.6843	8.0269	5.9255	9.9692	11.3074	8.2335	5.975	3.637	7.5911	5.5534	4.251	5.5305	5.8823	6.1881	5.4693	2.6067	4.6766	3.5572	3.8073	2.8765	5.5275	2.9688	4.6073	4.1652	5.6108	2.7473	4.8622	2.682	3.2491	2.816	6.1342	3.4073	6.1029	4.4244	6.9467	8.7548	6.748	5.5888	10.6231	6.3204	6.6366	6.7665
2.26173	3.6565	4.7425	7.2928	4.8576	10.4231	5.9488	5.364	4.8378	7.11	5.7881	8.6107	9.3809	5.9395	7.1222	2.8391	5.3837	5.328	4.2484	4.9905	4.9615	6.244	4.8213	2.3912	3.1653	3.4024	3.1098	3.2609	5.3376	2.8743	2.8295	2.7229	4.4323	2.6633	3.0704	2.7932	2.5072	3.2597	5.1482	3.3162	5.8469	4.6613	4.8685	7.8369	4.6145	4.4498	10.0654	5.1157	4.6388	5.9613
2.33972	3.2039	4.8886	5.6864	4.9946	9.3887	4.8812	5.1911	4.8231	7.5112	6.0484	7.8425	9.8206	5.5017	6.2451	2.4426	4.2055	5.5696	4.7226	5.0581	4.2799	6.2445	4.8645	2.0049	3.0691	2.5172	3.3495	2.7932	3.7733	2.4083	2.1833	2.9439	4.4726	2.2997	2.9476	3.0535	2.158	2.3637	3.4132	2.662	5.4565	4.078	4.2851	8.5574	4.8395	3.6288	7.0872	5.0232	5.0462	3.9739
2.41771	3.7217	4.1645	4.7187	5.3175	7.6753	4.2008	4.0992	4.5904	8.1573	6.2903	8.254	11.8313	4.6486	6.1431	1.9085	3.2579	5.1199	4.5711	5.5048	5.0071	6.4894	5.9357	2.088	2.286	2.5115	3.0836	2.9971	3.2386	1.9366	2.4587	2.2458	3.7162	2.5965	2.6633	2.3197	2.3483	2.015	2.7761	2.8538	5.2408	3.73	3.6858	6.434	4.6771	3.3355	5.7975	2.8705	3.7329	3.8123
2.4957	3.4232	3.7721	5.033	5.2698	8.7542	3.7081	4.4358	5.2324	7.0674	6.2778	8.6542	12.4774	5.4138	5.932	2.1526	2.9655	5.6868	4.9923	5.509	5.0948	6.6859	6.3915	2.5539	2.2565	2.1413	2.9996	2.5217	2.7486	1.801	2.606	2.2958	2.9074	2.6686	2.4063	2.7529	2.1378	2.4801	2.8337	2.738	4.8312	3.5246	4.0709	5.8797	3.4812	3.1199	4.5054	3.2365	3.5603	3.7094
2.57369	2.1749	4.1065	5.0213	4.8921	7.224	3.8716	5.2313	4.9608	7.2837	6.3983	9.8531	11.4526	5.2415	6.0135	2.6622	2.7247	5.2251	4.0698	4.5463	5.4647	6.8636	8.6707	1.9641	2.0996	2.6359	3.0012	2.3127	2.4988	2.0938	2.3053	2.5278	2.5716	1.8618	2.7237	2.7784	2.184	2.475	3.0693	2.3647	5.187	4.8443	2.9127	4.9283	3.132	2.8863	4.6078	3.2131	3.1785	3.4107
2.65168	2.9135	4.1899	4.864	4.9633	6.1766	3.771	4.6603	4.7897	8.2467	5.9724	10.5798	10.0241	4.1299	5.8925	2.8088	3.1551	5.0111	5.3818	4.3262	5.0597	5.8555	12.2195	1.7533	1.9589	2.2467	3.3839	1.9841	2.141	2.1651	2.5185	2.3575	2.1379	2.2575	2.4337	2.6165	2.7196	2.7858	2.5165	2.7785	4.0195	4.2272	3.5249	4.5122	2.99	2.7316	3.8844	2.8616	2.8986	3.5336
2.72968	2.5888	4.5425	4.3075	4.2369	4.9304	4.5031	4.9137	5.4821	9.2012	5.2742	8.997	9.8127	3.9218	5.8298	2.5613	3.0602	4.2471	4.6154	4.7631	4.8472	6.1479	16.3393	1.7783	1.9378	2.2745	2.5711	2.0786	2.0471	2.1069	2.6217	2.1591	2.3432	1.9381	2.653	2.8265	3.2879	2.2049	2.7841	2.6768	4.0654	4.3245	3.5452	3.6856	3.0364	2.8193	3.976	3.3096	2.4595	3.3789
2.80767	3.1048	4.6819	3.874	5.2851	4.7262	4.9453	3.8595	5.5123	7.8709	6.0395	8.5104	9.2406	4.8761	6.0101	3.2272	2.8523	4.2659	4.6896	4.4913	4.5418	5.8067	19.2051	1.6108	2.6939	2.057	2.7878	2.2284	1.9987	1.7963	2.0446	2.1087	2.0286	2.5427	3.0152	2.2481	2.8769	2.5237	2.3531	2.4111	4.3073	4.0678	2.7874	3.1983	2.8159	2.9204	3.6889	3.0419	2.368	3.764
2.88566	2.9649	4.4964	3.8091	6.4008	4.2192	5.3093	3.5589	6.0795	8.1499	5.5016	7.914	8.1617	4.6555	5.8632	3.4392	2.7984	4.5317	4.4609	4.9069	5.4147	5.8178	16.5107	1.3582	3.1688	1.6495	2.3016	1.8512	1.9817	1.6745	1.6963	2.0092	2.5364	2.401	3.0145	2.1458	3.0246	2.5735	2.9435	2.8621	3.8317	3.3542	2.5012	3.9789	2.8791	2.7451	3.4469	2.6551	2.4477	2.9879
2.96365	2.0876	4.2825	4.0922	7.2292	3.517	4.9036	3.5516	5.6359	7.5434	5.5757	7.1189	7.1293	4.2413	6.4388	3.2312	2.7944	4.68	4.4611	5.4224	5.0948	5.7592	10.5395	1.4441	2.0723	1.716	2.2407	1.8692	1.7363	1.2781	1.502	2.3937	2.8432	2.1475	2.9145	2.1479	3.0562	2.3266	2.6876	2.8784	3.9085	3.5691	2.6879	4.1599	2.7715	2.3747	2.6261	2.5207	2.7088	3.5187
3.04164	2.4434	4.3951	3.7632	6.3973	3.0131	4.8144	3.5104	5.5998	7.3614	6.3047	7.6913	6.6156	4.1935	6.0362	2.3522	2.7266	4.2977	4.2041	4.1272	4.5768	5.3469	7.3802	1.0898	2.4199	1.5937	1.7525	1.7448	1.444	1.0895	1.8389	1.8439	3.0368	1.9144	2.7059	2.1785	2.5245	2.6297	2.8372	2.3708	3.8105	3.3317	2.259	3.6973	2.5777	3.0659	3.2131	2.2979	2.9699	3.7156
3.11963	2.5372	4.6173	3.1495	6.6462	3.6399	4.6876	3.8286	5.105	8.3259	5.9854	8.3118	6.6062	4.8751	5.5921	2.2811	2.2634	5.8899	3.5246	4.1101	3.9752	5.5267	6.2616	1.3467	2.3405	1.6712	1.4255	1.9967	1.343	1.0439	1.6635	2.0091	2.2381	1.9172	2.3231	2.0662	2.4525	3.0145	2.8689	2.6956	3.4977	3.0748	2.3004	3.5518	3.0874	2.6661	2.9145	2.3117	2.2685	3.1001
3.19762	2.4239	5.1348	3.0713	5.922	3.3188	4.4484	4.3793	5.1418	7.7378	6.1592	7.1815	7.3919	3.9671	5.4194	2.6193	2.2222	5.2347	3.3686	4.0206	4.0818	4.8355	5.0632	1.9364	2.2911	1.3646	1.5411	2.0321	1.9599	1.4528	1.3504	1.6203	1.8979	1.8915	2.4486	2.4551	3.0758	3.0776	2.6583	3.3844	3.7697	2.9773	2.4266	3.1609	3.3039	2.842	2.9362	2.0014	2.1112	2.3511
3.27561	3.0419	4.6051	3.0644	5.7041	2.9833	4.2851	3.9107	4.9647	8.9673	6.0056	7.7425	7.3468	4.2524	5.2826	2.7068	2.3315	4.5624	3.5279	3.6935	4.1657	5.067	4.3847	0.9333	2.3262	1.1678	1.4981	1.9246	2.1154	1.2659	1.138	1.5787	1.5824	2.1024	2.5611	2.4443	2.3714	3.1815	2.4745	3.6396	4.0037	3.4261	2.5074	2.8226	2.3249	2.4412	2.5788	2.0923	1.9497	2.0557
3.3536	2.2332	4.3174	3.2219	7.2608	3.3659	3.4311	3.5214	5.1425	8.6258	6.3339	7.2039	6.9059	3.5531	5.8898	2.8094	2.4173	4.3946	3.4742	4.3547	4.1442	5.4438	3.9934	0.9981	2.298	1.1821	1.3715	1.5653	2.0563	1.0236	1.2632	2.1203	1.4183	1.5834	2.8465	2.0746	3.2642	2.3778	2.4562	3.0245	4.1494	3.4612	2.8802	2.9659	1.8409	2.5182	2.8812	2.258	2.2145	2.4885
3.43159	3.1545	4.7261	2.8264	6.1671	3.4205	3.5932	3.9028	5.177	7.7084	6.0756	7.2786	6.7152	4.0555	5.3579	2.4685	2.1662	5.1617	3.674	4.7393	3.7952	5.1511	3.5956	1.3033	2.003	1.2626	1.8083	1.1948	1.9544	1.3928	1.3403	2.3529	1.3111	2.1118	2.7676	2.3941	3.2096	2.597	2.5273	2.6153	4.1984	2.7317	2.7362	2.667	2.343	2.4301	2.7243	2.402	2.4115	2.7655
3.50958	3.4904	4.6293	2.733	5.8048	2.6579	4.3624	3.774	5.1818	8.7619	5.9751	6.5698	6.1762	4.0197	6.3977	2.4485	2.5458	4.7412	4.272	4.5643	4.0113	4.7812	3.5333	1.2548	1.9043	1.766	1.5495	1.5165	1.8826	1.5578	1.6663	3.1261	1.4055	1.8074	2.4439	2.0701	3.1439	2.3325	2.4751	2.8413	4.1517	3.3617	3.4119	2.7157	2.9124	2.08	2.5325	2.2545	2.6844	3.1341
bam > nep4RNAi (B'')
	WGA signal
Distance	Sperm 1	Sperm 2	Sperm 3	Sperm 4	Sperm 5	Sperm 6	Sperm 7	Sperm 8	Sperm 9	Sperm 10	Sperm 11	Sperm 12	Sperm 13	Sperm 14	Sperm 15	Sperm 16	Sperm 17	Sperm 18	Sperm 19	Sperm 20	Sperm 21	Sperm 22	Sperm 23	Sperm 24	Sperm 25	Sperm 26	Sperm 27	Sperm 28	Sperm 29	Sperm 30	Sperm 31	Sperm 32	Sperm 33	Sperm 34	Sperm 35	Sperm 36	Sperm 37	Sperm 38	Sperm 39	Sperm 40	Sperm 41	Sperm 42	Sperm 43	Sperm 44	Sperm 45	Sperm 46	Sperm 47	Sperm 48	Sperm 49
0	11.8745	13.2381	15.611	18.8402	17.0042	19.7823	20.5074	13.4314	14.6461	16.4673	11.033	17.0397	19.6576	19.5665	16.623	17.6095	17.3927	23.6887	15.833	16.0607	13.7078	16.1468	20.2852	16.2392	11.1874	11.5977	24.6926	21.396	17.471	15.8048	15.3299	15.0375	36.7054	28.734	16.5835	27.916	19.2432	28.524	11.1624	12.9841	17.2519	23.941	18.8696	15.1004	15.0417	11.5579	18.3355	15.6894	22.437
0.07799	14.7921	18.3125	21.4301	23.7613	25.4555	25.4617	28.0557	17.4296	18.3678	22.6432	14.5244	23.7618	26.9493	24.4614	26.391	19.9432	22.8573	24.1452	20.7269	26.319	21.1884	23.6742	27.317	23.8236	16.2277	17.6031	34.6595	28.7713	22.854	23.5186	22.3847	21.1803	42.2897	36.6345	20.8477	38.285	27.1301	33.374	16.7831	19.7529	22.1106	33.302	23.8039	21.7566	23.349	16.4232	25.9308	20.9556	30.7708
0.15598	20.6985	22.8728	29.4864	27.9413	32.2225	32.1912	35.283	22.8	24.0914	26.1139	21.8277	28.614	33.7427	29.6161	35.796	24.353	24.8943	30.1129	27.4674	34.5357	27.2806	27.6562	34.4109	29.1826	22.1447	22.5848	41.965	31.9211	29.652	24.0118	25.7345	26.0414	52.9158	49.6579	24.6848	49.649	33.8344	40.843	20.1402	28.0624	28.1461	41.005	26.2536	27.6315	32.2589	22.9147	32.2763	24.2523	37.689
0.23397	29.57	29.529	29.7257	35.6024	41.9466	37.9023	45.1652	24.7883	28.4078	32.724	28.8124	34.3838	43.2869	36.9338	46.349	30.9972	26.0259	37.506	33.6846	43.7015	41.0512	29.2267	39.2756	35.1833	27.0779	29.0238	55.4857	36.2028	34.976	28.2403	35.8703	29.8707	59.4998	60.3073	28.8696	64.193	41.1519	48.107	23.3657	33.5602	35.3372	50.975	30.47	31.6127	37.4941	28.4697	39.0104	30.3332	49.2113
0.31196	37.3864	35.4445	33.6863	39.448	51.6776	43.8438	54.8906	28.5341	36.9095	46.0995	34.5229	39.4546	54.5931	47.2334	60.566	38.7486	28.7614	48.3463	39.2073	54.601	56.3005	38.0815	49.3059	41.5285	32.493	33.6535	63.3962	39.6245	35.342	35.0051	43.0095	35.2571	71.2849	72.0998	35.2493	85.994	49.5495	63.042	27.8989	39.7413	45.5781	61.336	37.1939	37.0607	45.0706	32.5148	50.2949	37.4428	61.0377
0.38995	45.0035	40.395	37.7026	47.7764	57.1324	53.1748	62.3661	32.8649	43.9607	56.4	39.7588	46.8143	65.6216	55.0461	77.176	44.2748	33.1292	53.9766	48.6617	69.692	65.517	41.7973	65.6523	55.4063	40.6601	34.8524	69.9532	52.7661	40.427	37.2182	51.0162	37.9737	75.3865	82.051	44.9812	105.912	58.004	76.091	32.7001	46.0674	51.3271	72.438	43.7081	46.4053	56.3823	35.1921	59.5913	47.9777	72.3796
0.46794	52.289	50.4455	44.1903	58.0373	62.3304	64.3344	65.6063	34.8765	54.1657	62.5218	45.9992	57.8654	75.5428	61.465	92.843	51.0081	36.907	64.9794	56.4143	74.3032	72.5288	51.6703	78.6019	65.5644	48.119	36.5326	75.023	66.9576	48.781	43.1353	57.3964	48.1122	76.2404	85.3178	54.8815	122.369	67.0015	90.644	37.5345	58.1763	61.4703	84.623	52.6903	58.0832	65.2886	39.3909	68.6637	56.7558	84.9743
0.54594	62.1319	55.2007	54.8885	66.7159	66.5523	74.9709	69.5469	40.7182	65.2996	66.6169	54.1434	68.1954	80.648	64.3118	110.617	55.0363	41.0318	73.5808	65.1871	79.9862	79.405	66.2432	86.3884	73.5443	54.04	40.6708	73.3526	73.6807	66.107	51.0372	63.6012	57.5933	77.2932	83.7769	66.6664	136.263	69.091	98.271	45.5732	66.9494	70.3532	95.98	57.8543	65.7211	76.1589	46.6681	78.3718	65.442	93.9695
0.62393	69.8326	58.6097	63.4483	70.9359	73.6725	78.1242	75.013	45.2156	73.769	66.9132	64.8629	77.131	79.319	67.7541	119.74	59.7034	46.6297	80.2318	76.467	78.562	77.6165	79.5852	85.2184	78.5142	56.6668	43.082	70.4117	83.4399	75.583	62.1399	67.2614	65.2024	73.6673	78.8247	78.9134	143.9	72.3008	103.515	51.8566	75.0016	76.2379	103.152	64.9213	72.8597	86.2249	53.7188	87.1026	73.683	97.3678
0.70192	77.9737	59.1776	67.9335	71.6893	72.6728	83.3816	78.7269	49.8743	81.0296	65.4235	67.5752	84.4032	73.4228	61.9589	120.787	60.5772	54.5521	84.8566	79.3223	74.2559	76.9685	83.4709	82.8051	88.0437	62.7266	46.3809	69.3791	83.0724	91.785	67.9735	69.9758	73.0614	59.9287	72.2379	85.0148	151.8	68.2736	108.667	59.4287	85.6113	78.0959	108.849	69.5434	77.4073	94.028	58.7121	91.0363	83.5804	95.9991
0.77991	79.2885	61.5649	72.2764	74.6848	66.5797	81.6722	75.6573	52.8354	87.4611	61.238	72.3986	88.1557	70.4784	58.59	112.331	59.9166	58.9502	81.6002	79.7901	64.7075	65.6387	87.6687	75.8316	89.2121	65.3902	51.5936	61.8351	75.6662	101.887	71.6563	67.3821	71.1553	50.1546	61.9303	85.0337	151.936	65.6696	105.62	64.9405	91.7396	80.7995	110.256	69.8321	82.1511	96.6868	62.4442	93.3239	82.5104	86.0339
0.8579	79.8861	56.0488	72.803	68.9448	63.1205	74.1823	65.7051	52.9366	87.9353	56.8521	76.4337	82.2719	65.7635	49.9218	101.674	60.1781	55.6007	74.0459	75.2044	57.2391	52.7301	91.6351	70.5731	86.517	70.437	52.1261	50.4432	75.8675	112.991	64.2014	66.9906	64.7577	36.6633	50.0229	80.2157	141.306	61.6796	95.104	67.3515	89.8129	75.3322	105.764	70.1025	81.7187	99.5042	63.3221	85.0471	76.6486	76.7623
0.93589	79.3087	52.5946	72.892	63.0873	53.1761	67.8954	58.0648	47.7577	80.0485	45.3617	77.2558	73.8349	55.4132	41.2845	85.465	55.9317	49.6313	60.0237	67.894	48.2886	41.0644	80.7054	58.2053	78.4719	67.9252	46.6732	44.1837	67.7694	108.389	59.6121	63.7671	55.327	26.8038	37.1419	69.9648	124.355	52.9271	81.822	69.0775	84.7342	67.5681	92.535	70.4052	75.4373	93.3773	63.8909	77.4261	66.8159	62.4894
1.01388	73.2748	48.8542	65.0796	58.4722	46.7412	57.6037	51.4547	44.2306	75.2789	39.1271	72.4211	60.6388	42.5789	34.7381	65.956	46.2529	45.9634	49.4119	57.266	39.5708	28.5742	70.6824	53.7185	67.2354	65.1248	42.3202	36.4353	54.4994	99.068	53.4317	61.5274	45.1922	18.4644	25.8158	56.9986	109.021	41.9823	66.774	70.414	80.0912	57.776	79.461	61.8168	62.9489	86.9932	58.9712	68.826	55.8154	50.4505
1.09187	66.8393	46.5412	55.5204	54.2038	38.1695	44.2854	44.9336	39.91	64.4645	34.8313	60.349	43.748	34.0082	25.9995	47.43	37.1202	37.6906	40.2553	49.1728	27.361	19.8801	55.9377	44.4602	57.415	56.9985	38.2215	32.2425	42.4754	85.082	47.0529	48.2775	38.7095	13.192	19.1695	46.2055	92.404	34.7873	47.785	66.493	69.6261	46.454	63.596	54.9839	51.6995	72.0154	57.2701	55.44	44.7581	36.5149
1.16986	58.9459	39.5249	48.0229	43.575	33.2079	34.9667	40.0098	36.2137	53.25	27.683	48.6291	34.0166	26.6847	20.6972	32.656	29.1605	31.0461	30.75	41.0348	20.2695	16.7708	41.7625	39.8223	46.5976	50.1784	37.6997	28.1854	41.0408	68.067	39.864	44.8612	33.645	11.1793	16.0618	37.7769	79.624	29.8668	32.284	58.2153	55.9747	35.8032	51.926	44.6703	39.0119	60.3283	49.6788	43.8133	35.2046	28.0682
1.24785	50.4339	34.2945	42.2591	33.8227	27.2363	27.5952	36.9504	32.6649	46.9629	23.2877	41.2883	24.7568	19.3763	16.1618	23.016	21.4439	24.4862	23.6963	36.4785	15.7136	16.2808	32.0018	31.6998	39.2632	42.4499	32.2812	22.4303	31.681	53.885	35.4786	33.6072	30.5977	10.6371	13.4006	29.0513	64.768	29.3915	22.206	47.3576	43.7627	24.0891	41.335	33.8229	28.691	49.4219	40.9986	35.1029	25.274	21.0683
1.32584	39.9159	27.3737	33.3671	28.2576	22.1183	21.5818	30.8896	29.67	36.6288	17.5488	34.5015	19.5294	14.7904	13.1621	15.897	15.2757	17.5004	15.0242	28.7018	14.8719	17.6203	24.517	25.3794	31.9573	35.2772	26.3295	20.8755	22.6908	46.2	30.7435	29.072	28.4874	8.5795	12.1763	21.6163	53.571	23.1006	16.05	38.6793	35.4175	17.6811	31.62	23.3796	21.3238	38.38	30.2347	27.0396	19.8494	16.5098
1.40383	34.1212	22.0927	27.6184	23.6928	19.0447	16.6692	23.7573	20.5336	33.2722	15.5029	28.9692	14.8593	12.7391	10.103	12.527	12.131	13.7827	11.2831	23.7831	14.3249	19.6109	20.0933	20.1554	24.3738	28.03	19.6583	16.2342	20.147	35.06	25.0605	22.4504	24.0111	7.1214	11.2904	17.6355	43.223	17.5948	14.202	30.7057	27.7742	12.8723	23.303	17.2626	15.0157	30.0423	22.7794	20.132	16.4167	15.7559
1.48182	25.2924	17.3134	21.3869	17.434	16.7604	13.9251	18.3706	15.5455	25.222	12.3855	23.5368	12.3141	10.5063	9.6008	11.067	11.0079	11.8255	10.4702	18.1111	13.6418	19.3308	17.2419	15.285	23.2813	24.0283	16.7612	14.1219	15.5284	26.966	20.2643	18.0756	20.8949	5.7294	9.5359	12.886	32.254	13.9882	11.555	21.4729	22.9284	11.0401	17.809	14.0439	11.9859	24.2245	17.8396	16.0215	13.0634	14.3056
1.55981	19.8105	14.4488	18.5639	15.0516	14.2975	12.6106	16.0182	13.516	19.7647	11.0475	19.2435	10.7374	9.7677	9.359	8.921	9.2257	10.2508	10.9274	13.7873	12.956	16.5633	13.2003	15.0859	19.1709	18.6103	15.9253	12.1776	13.0415	22.269	15.9074	14.5619	14.5069	5.1384	7.8938	10.0117	25.733	10.3835	9.531	16.1088	19.5308	10.0796	16.18	11.2303	10.3644	20.6509	13.5538	13.9667	10.8692	12.6528
1.63781	16.6928	11.7107	15.2578	12.7875	12.6645	12.2377	13.1382	11.3417	15.8909	10.0104	15.2914	9.892	8.5511	8.943	8.712	8.9925	9.0402	9.0488	11.371	10.4684	15.3862	10.032	13.7892	14.4831	16.451	11.1745	12.2255	10.7785	15.577	12.9025	11.7396	14.0579	4.8726	6.7057	8.5369	19.26	9.2009	7.911	12.5718	18.4119	9.4898	12.94	9.8303	9.1304	18.2589	10.558	11.7382	9.6207	12.2702
1.7158	12.5342	11.3096	13.9974	11.8784	11.6325	12.3219	13.3987	10.7922	14.8275	11.2675	12.9044	8.8418	8.2044	8.3885	7.844	8.66	8.8483	9.3665	9.6285	9.3967	13.2553	9.279	11.1295	14.0736	13.4006	10.2273	10.2903	9.5377	13.723	10.9847	10.4113	12.6595	4.1319	6.1315	6.9619	15.637	7.5944	7.323	11.4144	16.7701	9.8559	11.991	9.3887	9.6076	17.0105	9.4765	9.7718	9.6669	12.2364
1.79379	12.8111	11.3119	13.8145	10.8377	12.2859	10.9094	13.154	9.918	13.7003	11.4367	14.1283	7.657	7.806	7.9599	7.16	8.4018	7.5736	7.8053	7.8936	9.3263	10.5312	9.3758	10.6256	10.6264	12.2315	9.6835	8.9776	10.5273	11.131	9.0261	9.8321	9.9499	4.461	6.4643	6.2677	13.765	6.7701	6.325	10.0077	14.8995	9.2323	11.286	7.7427	8.5272	16.0841	9.5907	7.6032	8.0962	11.8322
1.87178	11.3613	11.422	12.4321	10.6527	9.7528	9.5583	13.2849	9.38	13.072	9.8666	12.7558	7.2326	6.8679	8.0922	6.338	8.1505	6.8447	6.2578	7.1006	9.1975	8.9395	9.3166	8.9707	9.9606	9.5926	8.7733	7.0447	10.1347	10.497	8.4684	8.0078	10.0401	4.5924	4.6799	6.2455	12.597	6.0475	5.544	8.3837	14.197	8.2439	9.803	6.6711	7.9767	15.3857	8.2533	5.5089	7.4513	10.6846
1.94977	9.9761	9.0095	10.965	10.6108	9.433	8.7678	12.254	9.245	11.8536	9.9768	11.453	7.3661	7.3732	7.9719	5.249	6.5876	6.5668	6.5876	6.1585	8.9125	8.0124	8.4015	7.0907	9.8674	10.0764	7.2858	6.2033	9.5498	10.58	8.8362	8.229	10.7044	4.1339	5.0452	7.0733	10.68	5.0879	4.647	6.8906	13.38	7.2541	8.856	5.9804	7.0255	14.5136	6.6734	5.2246	7.3003	11.4894
2.02776	8.0176	9.5017	10.2362	10.8874	8.5907	8.8978	10.9231	9.9031	11.3457	8.3558	10.8495	6.4944	7.253	7.7298	5.218	6.181	5.3057	5.7388	5.8432	8.3803	8.39	6.5609	7.522	8.5286	10.0201	7.6992	6.7172	8.5158	8.782	8.4384	6.819	9.2839	4.4943	4.3305	7.432	9.733	5.0843	4.594	6.0696	14.0176	5.7272	8.033	5.5971	5.861	14.9468	5.5511	4.2928	6.9376	10.4814
2.10575	9.0525	7.5912	9.8253	11.8863	7.0805	8.3751	9.9354	8.4569	9.6293	8.2259	12.1468	6.0726	8.3608	6.9994	5.601	5.9389	5.9564	5.8075	5.5215	7.328	8.4715	6.1379	6.8542	8.8645	7.8664	7.12	6.9507	6.6663	7.738	8.1181	7.1134	7.6944	4.141	4.8152	7.2292	8.1	4.7977	5.3	5.2993	13.0846	4.8371	7.337	4.9511	5.1419	15.0475	5.191	3.8157	6.1656	10.3661
2.18374	8.4024	8.366	8.5313	12.1156	6.6476	8.5351	10.6295	7.9947	8.4636	7.7207	10.7564	6.7782	6.569	7.2967	5.211	6.4428	5.2732	5.6665	4.375	6.075	7.6317	6.6301	5.9066	8.3475	6.9327	6.3666	6.6641	7.3911	7.15	6.8207	7.3337	7.83	4.3489	4.7591	7.0703	7.416	5.3538	5.621	5.3405	12.426	4.9199	6.913	4.6232	4.9255	14.796	5.5463	3.1016	5.2707	10.8766
2.26173	7.2507	8.0806	7.8476	10.008	6.219	8.5294	9.6429	7.4773	6.9302	6.5142	8.6048	7.3597	6.274	6.8068	5.244	5.9828	4.5725	4.6625	5.1742	5.4315	6.5445	6.3635	5.6823	6.8506	7.1786	6.824	6.2093	7.0075	5.903	7.1804	8.0356	6.8763	4.2275	4.6924	8.3215	7.275	6.049	5.491	5.0613	12.2596	4.6278	7.022	4.4178	5.3255	15.1063	5.2868	3.4324	5.4129	11.4934
2.33972	6.8625	7.8113	8.2775	9.5433	6.143	7.9347	8.1787	6.1987	7.5638	6.3473	7.7663	6.6501	5.6325	7.4612	5.762	5.5369	4.3449	5.6467	5.35	5.3555	5.4986	5.0706	5.8849	7.0689	5.7476	6.4414	6.1346	6.7253	6.571	6.4359	7.4028	6.8136	4.4544	3.6777	7.901	6.62	5.5666	5.941	4.7954	13.1505	5.359	6.165	4.8756	5.0341	14.6887	4.247	2.958	5.757	10.4662
2.41771	6.9669	7.2532	8.291	10.9655	6.4899	9.6894	8.7674	6.2149	6.7389	6.4013	8.034	6.8064	6.2067	7.2137	6.026	6.313	4.5278	5.0156	4.8017	4.6037	4.7677	5.0625	5.8007	7.2385	6.7317	6.7433	6.3576	7.3478	6.193	6.6011	6.6545	5.0359	4.6797	4.3768	8.1034	6.701	5.0355	4.618	4.7626	13.9657	6.4126	6.837	5.021	5.3473	15.3807	4.5014	2.9658	5.2466	11.5202
2.4957	7.5604	7.7826	6.805	10.3536	5.5482	8.4806	8.6329	7.1143	6.8482	5.4153	8.5479	6.5475	6.5227	6.9193	4.867	7.435	4.4352	4.7993	4.1849	4.7859	4.4003	5.3249	5.6546	6.5989	5.9757	7.6716	5.0305	6.7741	6.372	6.2495	7.3134	5.3294	4.4596	5.2974	8.84	6.487	5.7871	4.97	4.7119	12.9366	6.8441	7.405	4.6991	6.1419	16.1821	4.8261	2.8932	6.0756	10.6572
2.57369	7.6322	7.4433	6.3732	9.4659	5.9665	7.9249	8.0593	6.3998	6.9534	6.1808	7.1489	6.3466	5.9045	6.809	5.088	6.7252	4.2674	4.8703	3.9295	5.003	5.3576	5.4808	5.5968	5.9866	6.077	7.3096	5.2979	7.529	7.523	6.06	6.7198	5.294	4.4012	4.2886	10.0633	6.627	6.3839	5.182	4.844	12.9404	6.1333	6.097	4.9097	6.7558	14.1333	5.2567	3.1578	5.1473	10.9857
2.65168	8.1212	6.4039	6.7036	8.2266	6.6428	8.4794	8.0627	5.996	7.9129	6.2666	7.2325	6.1739	6.3	6.749	4.882	7.515	4.1169	5.3251	4.522	5.1869	4.866	4.8233	5.4643	6.0526	5.4166	7.5787	5.4946	7.1928	10.026	5.6854	6.2495	5.4229	4.3191	4.3817	8.8385	6.922	6.3726	5.152	4.4136	12.9958	5.4988	6.346	5.089	5.8601	15.1229	3.9815	2.68	4.8693	10.7286
2.72968	7.3395	5.6407	7.665	8.3713	7.1129	8.3946	7.6396	6.0468	7.799	6.7177	6.8789	5.6868	5.9772	7.5355	6.068	7.2036	4.4561	4.9348	4.6522	5.9346	4.7103	4.8858	5.9604	6.0435	5.2885	7.879	5.5508	6.9093	10.42	5.3668	6.4989	5.6949	5.2193	4.3738	9.7756	7.179	5.9188	5.459	3.8838	12.3995	6.2014	5.519	4.3128	6.0237	15.0823	4.6802	2.9735	5.2779	11.2273
2.80767	6.8331	5.6536	6.1768	8.1352	6.5459	7.3763	7.4485	6.9799	7.9121	6.7036	7.1565	5.5477	6.5618	6.5865	5.646	7.8657	4.9227	5.2747	5.5995	5.4345	5.0867	5.3634	5.3505	5.7086	5.4666	7.2966	6.5339	8.0993	10.371	5.7549	5.9115	5.2406	4.6805	3.9824	10.3562	7.316	6.0107	5.357	4.4858	13.2875	4.9493	5.924	4.5024	5.4044	15.7344	5.0117	2.6823	5.5147	10.6689
2.88566	8.2648	6.4634	6.4407	7.8557	6.155	7.644	8.0527	7.495	7.1771	5.9568	7.7083	5.7653	6.375	7.2113	6.172	8.3724	4.0814	5.5604	4.6383	4.7459	5.5356	6.0089	5.332	5.68	6.1276	5.7825	6.3118	7.4497	11.875	6.0578	6.6086	4.7878	4.8035	5.0164	10.0455	7.082	5.9618	5.391	3.8919	13.756	4.6589	6.101	4.2039	5.3518	15.4122	4.853	2.5797	5.482	10.0524
2.96365	9.4696	6.2803	5.7787	7.0133	6.6883	6.9511	6.6343	7.2419	7.0341	7.2174	7.3031	6.4962	6.7878	6.5424	5.632	7.9567	4.1611	4.6674	4.88	4.9623	5.1985	5.772	5.3959	5.8547	5.9817	5.5406	7.1719	8.4199	13.848	5.4206	5.474	4.9897	4.5302	4.0627	10.1934	7.07	6.5637	5.27	4.6519	13.656	4.46	5.846	4.6007	5.2489	16.446	4.5069	2.5653	5.4516	9.761
3.04164	9.1748	5.8421	6.3409	6.9743	6.1525	6.2014	6.9475	6.4872	7.7531	7.0918	7.2252	6.274	6.6833	6.2324	5.655	7.8352	4.475	4.1219	4.4563	4.3634	4.5332	5.3315	5.6367	5.0515	5.9039	5.6065	6.4007	9.1935	14.352	5.2007	6.7568	5.786	4.2209	4.6348	9.7783	7.401	6.0935	6.833	4.46	14.528	4.3941	5.55	4.3411	5.2249	16.7719	4.6534	2.3036	4.7144	10.7793
3.11963	8.2744	5.7423	6.6706	6.1365	6.103	6.7042	7.5083	7.1392	8.1298	7.0159	8.2322	6.3585	5.9285	6.8198	4.93	7.5831	3.7005	4.8491	4.7327	4.5304	5.1313	5.0441	4.1696	5.9823	7.051	5.7352	6.5232	10.8706	14.577	6.996	5.5526	4.9985	4.8871	4.8133	9.7461	8.288	6.0265	8.091	4.7112	14.2866	4.583	5.204	4.5061	5.105	15.4301	4.36	2.8276	4.8	11.0162
3.19762	7.2367	5.8277	7.5906	5.3053	6.4768	6.4834	7.8171	7.3036	8.6209	7.1054	7.8861	6.1455	5.8257	7.1967	5.313	7.298	4.1796	4.3593	5.3616	4.3271	4.6326	4.5307	4.3521	6.8205	6.1017	5.5475	6.6212	13.0718	12.315	5.6491	5.2612	5.0208	4.6725	4.7432	10.1003	9.152	6.6176	8.868	5.1316	13.619	4.4398	4.664	4.4081	4.8661	14.7184	4.3855	2.6004	4.9048	10.5888
3.27561	7.1906	5.7576	7.1912	5.7701	7.8801	6.426	8.3809	6.8655	9.1087	8.0295	8.0642	6.4764	7.078	7.7626	6.135	6.5082	4.2074	3.462	5.3555	4.8166	4.4229	4.9265	5.2078	6.0236	6.3003	5.0815	5.3213	12.0617	10.838	5.4085	4.7398	4.319	4.466	4.0287	9.0703	8.683	6.8802	9.364	4.4362	14.5746	4.3135	4.801	4.7251	4.5085	15.1673	4.952	2.4202	4.9563	11.5115
3.3536	7.8649	5.3928	6.6046	5.6582	6.5574	6.9187	7.807	6.5715	9.5176	7.7415	8.578	6.5007	6.949	7.9	7.254	7.2605	3.8951	3.7163	5.5747	4.5812	4.3164	5.4472	5.9808	6.4969	6.868	4.966	4.8764	13.3995	9.408	6.4406	5.5117	5.6548	4.9489	4.4722	9.6674	9.381	6.7326	10.663	4.1275	15.5402	4.1241	4.94	4.0319	4.4627	15.6984	5.2858	2.4793	5.0227	11.706
3.43159	7.583	6.1935	6.8771	6.5453	6.5822	6.3828	7.6891	6.7191	10.8354	7.5764	8.1607	7.1479	6.1712	7.6519	7.078	7.0983	4.0838	4.3472	6.1978	5.1333	5.3505	6.5949	6.6066	5.5359	5.7855	4.7901	5.2907	12.1251	7.384	5.6821	5.7944	5.1817	5.364	4.6925	9.3913	10.111	6.1944	11.741	4.8374	15.4584	4.6418	4.818	4.1809	4.5129	16.0392	6.0725	2.9367	5.288	11.7914
3.50958	7.648	6.2616	6.9636	6.3954	7.3	5.753	8.2086	6.5132	11.4062	7.9024	8.2342	6.4885	6.4133	7.6312	6.524	7.004	3.5497	4.8068	6.7801	4.7556	4.5941	4.6248	5.366	5.5048	5.3884	5.0219	5.5933	9.8904	6.48	6.2953	5.3689	4.5334	4.9612	4.5538	7.857	10.566	5.1962	11.118	4.0559	14.4417	4.8358	5.04	4.3385	4.5081	15.2437	5.2552	2.5762	4.8877	12.2968
[truncated: 91 more columns]

## Sheet: Figure 5C
Distance from sperm tip [µm]
WGA signal (C)				DAPI signal (C')
w1118x bam-Gal4	w1118x UAS-nep4RNAi	bam > nep4RNAi		w1118x bam-Gal4	w1118x UAS-nep4RNAi	bam > nep4RNAi
0.23397	0.15598	0.8579		2.65168	2.57369	1.7158
0.31196	0.23397	0.77991		2.41771	2.4957	1.79379
0.38995	0.23397	0.93589		2.57369	2.33972	1.7158
0.23397	0.31196	0.77991		2.57369	2.26173	1.55981
0.31196	0.23397	0.62393		2.26173	2.57369	1.7158
0.23397	0.31196	0.70192		2.72968	2.65168	1.40383
0.15598	0.23397	0.70192		2.57369	2.57369	1.40383
0.23397	0.93589	0.8579		2.4957	2.41771	1.63781
0.23397	0.23397	0.8579		2.65168	2.4957	1.55981
0.23397	0.23397	0.62393		2.65168	2.26173	1.40383
0.31196	0.31196	0.93589		2.65168	2.33972	1.63781
0.23397	0.31196	0.77991		2.65168	2.33972	1.24785
0.23397	0.31196	0.54594		2.57369	2.65168	1.40383
0.23397	0.15598	0.62393		2.41771	2.41771	1.48182
0.23397	0.31196	0.70192		2.57369	2.72968	1.40383
0.15598	0.23397	0.70192		2.41771	2.80767	1.48182
0.15598	0.23397	0.77991		2.65168	2.65168	1.01388
0.23397	0.15598	0.70192		2.4957	2.10575	0.70192
0.23397	0.23397	0.77991		2.65168	2.4957	1.55981
0.23397	0.31196	0.54594		2.65168	2.4957	1.63781
0.15598	0.23397	0.54594		2.65168	2.18374	1.63781
0.23397	0.23397	0.8579		2.57369	2.57369	1.48182
0.23397	0.31196	0.54594		2.57369	2.33972	1.32584
0.23397	0.38995	0.77991		2.57369	2.4957	1.55981
0.23397	0.31196	0.8579		2.41771	2.4957	1.55981
0.23397	0.23397	0.8579		2.41771	2.65168	1.48182
0.31196	0.23397	0.46794		2.4957	2.33972	1.40383
0.23397	0.23397	0.62393		2.41771	2.41771	1.48182
0.31196	0.31196	0.8579		2.65168	2.72968	1.32584
0.23397	0.23397	0.77991		2.33972	2.33972	1.16986
0.23397	0.23397	0.70192		2.26173	2.41771	1.48182
0.23397	0.38995	0.70192		2.33972	2.96365	1.32584
0.23397	0.23397	0.54594		2.26173	2.26173	0.93589
0.23397	0.31196	0.46794		2.41771	2.65168	1.09187
0.23397	0.23397	0.77991		2.26173	2.26173	1.40383
0.23397	0.31196	0.77991		2.26173	2.57369	1.32584
0.23397	0.38995	0.62393		2.41771	2.26173	1.40383
0.23397	0.31196	0.70192		2.10575	2.41771	1.16986
0.23397	0.23397	1.01388		2.33972	2.26173	1.32584
0.23397	0.31196	0.77991		2.65168	2.88566	1.40383
0.38995	0.31196	0.77991		2.57369	2.65168	1.48182
0.23397	0.31196	0.77991		2.65168	2.33972	1.24785
0.23397	0.31196	0.93589		2.33972	2.41771	1.40383
0.23397	0.46794	0.77991		2.80767	2.18374	1.32584
0.23397	0.31196	0.8579		2.65168	2.18374	1.24785
0.23397	0.31196	0.93589		2.72968	2.4957	1.79379
0.23397	0.31196	0.77991		2.80767	2.33972	1.32584
0.15598	0.23397	0.70192		2.57369	2.18374	1.48182
0.38995	0.31196	0.62393		2.65168	2.26173	1.63781
0.31196	0.23397	0.8579		2.65168	2.10575	1.40383
0.31196	0.23397	0.38995		2.65168	2.26173	0.77991
0.31196	0.23397	0.62393		2.72968	2.26173	1.16986
0.23397	0.23397	0.54594		2.80767	2.02776	1.7158
0.31196	0.23397	0.77991		2.96365	2.18374	1.32584
0.23397	0.23397	0.77991		2.88566	1.94977	1.55981
0.23397	0.23397	0.62393		2.65168	1.94977	1.24785
0.23397	0.23397	0.70192		2.88566	2.10575	1.24785
0.31196	0.23397	0.70192		2.57369	2.02776	1.40383
0.23397	0.31196	0.54594		2.4957	2.10575	1.48182
0.31196	0.38995	0.54594		2.72968	2.10575	1.40383
0.31196	0.23397	0.46794		2.96365	2.10575	0.31196
0.23397	0.31196	0.54594		2.4957	2.10575	1.16986
0.23397	0.31196	0.62393		2.57369	2.18374	1.16986
0.38995	0.31196	0.62393		1.79379	0.38995	1.24785
0.31196	0.38995	0.62393		2.80767	2.41771	1.09187
0.23397		0.62393		2.65168		1.01388
0.15598		0.62393		1.40383		1.24785
0.23397		0.54594		2.33972		1.55981
0.15598				2.57369
0.31196				2.26173

## Sheet: Figure 6B
acrosome length [µm]
w1118x UAS-nep4RNAi	Nep4::mNGhomo	bam > nep4RNAi
2.85112	2.40305	2.07546
3.144	2.02802	1.68284
2.8241	2.14171	2.02669
3.05313	1.5852	1.97123
2.98591	1.89661	2.00677
3.16139	1.86865	1.93437
2.85044	2.00214	1.56478
3.18884	2.08982	1.82702
2.97213	2.09986	2.05168
2.62581	1.96709	1.43774
3.01853	1.87322	1.62138
3.05962	1.82295

## Sheet: Figure 6C
acrosome width [µm]
w1118x UAS-nep4RNAi	Nep4::mNGhomo	bam > nep4RNAi
0.465077	0.442827	0.586435
0.450239	0.530436	0.562858
0.425122	0.432862	0.5635
0.475045	0.455122	0.630691
0.415595	0.573894	0.478323
0.423758	0.569481	0.629103
0.405763	0.58881	0.555229
0.439942	0.510009	0.563764
0.45818	0.434809	0.565529
0.425103	0.477408	0.54857
0.423972	0.502761	0.492639
0.417748	0.454637

## Sheet: Figure 6D
acrosome volume [µm3]
w1118x UAS-nep4RNAi	Nep4::mNGhomo	bam > nep4RNAi
0.150784	0.126173	0.1488
0.17568	0.129213	0.11296
0.150912	0.12281	0.13728
0.168128	0.0915741	0.156736
0.155584	0.123004	0.14784
0.199168	0.11408	0.135104
0.194304	0.11783	0.112384
0.175232	0.119835	0.130496
0.225472	0.111816	0.131904
0.156608	0.12184	0.121344
0.181696	0.106125	0.119936
0.167232	0.0963597

## Sheet: Figure 7B
Sperm count [total number] in seminal receptacles
	8 h AEC		24 h AEC
	Nep4::mNGhetero	Nep4::mNGhomo	Nep4::mNGhetero	Nep4::mNGhomo
Animal 1	134	36	69	15
Animal 2	124	73	60	44
Animal 3	94	94	63	30
Animal 4	78	77	57	42
Animal 5	61	52	36	46
Animal 6	133	40	73	47
Animal 7	149	34	49	25
Animal 8	77	54	69
mean	106.25	57.5	59.5	35.5714
SD	32.6879	21.765	12.2124	12.3674
		0.541176		0.597839

## Sheet: Figure 7E
Proportion of laid eggs
Total number
	developing embryo	non-developing embryo with condensed sperm nucleus	non-developing embryo without sperm nucleus	non-developing embryo with condensed sperm nucleus and adjacent acrosome
Nep4::mNGhetero	17	0	1	0
Nep4::mNGhomo	0	5	10	1
Proportion of laid eggs [%] (presented dataset)
	developing embryo	non-developing embryo with condensed sperm nucleus	non-developing embryo without sperm nucleus	non-developing embryo with condensed sperm nucleus and adjacent acrosome
Nep4::mNGhetero	94.4444	0	5.55556	0
Nep4::mNGhomo	0	31.25	62.5	6.25

[truncated: 6 more sheets: Supp Figure 1C, Supp Figure 2, Supp Figure 3B, Supp Figure7B, Supp Figure 7C, Supp Figure 7D]
