# Supplementary material for: Neprilysin 4 controls acrosome structure and male fertility in Drosophila melanogaster
Source: Commun Biol. 2025 Nov 22;8:1701. doi: 10.1038/s42003-025-09186-2 (PMC12658024; doi:10.1038/s42003-025-09186-2)
Supplement: Supplementary file 5 — Supplementary Data 2 [file 42003_2025_9186_MOESM5_ESM.xlsx]

## Sheet: Supplementary Data 2
Accession	Gene	PTM	Group Profile Ratio (control : Nep4::GFP)	Avg. Mass	Description
Q9VD28	PSR	Oxidation (M)	1.00:3.88	47006	Bifunctional arginine demethylase and lysyl-hydroxylase PSR OS=Drosophila melanogaster OX=7227 GN=PSR PE=2 SV=1
A0A0B4KHW1	JMJD6	Oxidation (M)	1.00:3.88	51046	Phosphatidylserine receptor, isoform B OS=Drosophila melanogaster OX=7227 GN=JMJD6 PE=3 SV=1
Q7JX87	Prx6c	Oxidation (M)	1.00:3.34	24756	Peroxiredoxin 2540-2 OS=Drosophila melanogaster OX=7227 GN=Prx6c PE=1 SV=1
Q9W335	l(1)G0320		1.00:3.31	33030	Translocon-associated protein subunit alpha OS=Drosophila melanogaster OX=7227 GN=l(1)G0320 PE=1 SV=1
P11997	Lsp1gamma	Oxidation (M)	1.00:3.10	93408	Larval serum protein 1 gamma chain OS=Drosophila melanogaster OX=7227 GN=Lsp1gamma PE=2 SV=2
Q8T062	Nep4		1.00:2.98	119576	Neprilysin-4 OS=Drosophila melanogaster OX=7227 GN=Nep4 PE=1 SV=1
P82804	Pym		1.00:2.96	23450	Partner of Y14 and mago OS=Drosophila melanogaster OX=7227 GN=Pym PE=1 SV=1
Q6GUR9	Acp53C14b		1.00:2.95	14762	ACP53C14B OS=Drosophila melanogaster OX=7227 GN=Acp53C14b PE=1 SV=1
Q9VGZ2	Rrp46		1.00:2.94	25738	FI06805p OS=Drosophila melanogaster OX=7227 GN=Rrp46 PE=1 SV=3
Q9W374	su(r)		1.00:2.93	111226	Dihydropyrimidine dehydrogenase [NADP(+)] OS=Drosophila melanogaster OX=7227 GN=su(r) PE=1 SV=2
P49846	Taf5		1.00:2.84	79325	Transcription initiation factor TFIID subunit 5 OS=Drosophila melanogaster OX=7227 GN=Taf5 PE=1 SV=1
X2J8F5	Lsp1beta	Oxidation (M)	1.00:2.75	95914	Larval serum protein 1 beta, isoform B OS=Drosophila melanogaster OX=7227 GN=Lsp1beta PE=3 SV=1
Q9V9Q9	nolo		1.00:2.71	112241	GH19218p OS=Drosophila melanogaster OX=7227 GN=nolo PE=1 SV=2
A0A0B4JD53	Mmp1		1.00:2.61	59064	Matrix metalloproteinase 1, isoform I OS=Drosophila melanogaster OX=7227 GN=Mmp1 PE=3 SV=1
Q9VKB4	CG6712		1.00:2.57	45999	Probable ribosome production factor 1 OS=Drosophila melanogaster OX=7227 GN=CG6712 PE=2 SV=1
Q9VA02	CG1544		1.00:2.56	103635	Probable 2-oxoglutarate dehydrogenase E1 component DHKTD1 homolog, mitochondrial OS=Drosophila melanogaster OX=7227 GN=CG1544 PE=2 SV=2
Q9VNE0	Dmel\CG2926		1.00:2.55	253239	Uncharacterized protein, isoform A OS=Drosophila melanogaster OX=7227 GN=Dmel\CG2926 PE=1 SV=1
A0A0B4KFN0	Taf12		1.00:2.53	17630	Transcription initiation factor TFIID subunit 12 OS=Drosophila melanogaster OX=7227 GN=Taf12 PE=3 SV=1
P11995	Lsp1alpha	Oxidation (M)	1.00:2.52	98868	Larval serum protein 1 alpha chain OS=Drosophila melanogaster OX=7227 GN=Lsp1alpha PE=2 SV=3
Q9W1I7	Dmel\CG5554		1.00:2.50	36344	GH07506p OS=Drosophila melanogaster OX=7227 GN=Dmel\CG5554 PE=1 SV=1
Q9VIX7	fon		1.00:2.46	58032	Fondue, isoform B OS=Drosophila melanogaster OX=7227 GN=fon PE=1 SV=1
P81900	Pka-R2	Oxidation (M)	1.00:2.45	42748	cAMP-dependent protein kinase type II regulatory subunit OS=Drosophila melanogaster OX=7227 GN=Pka-R2 PE=1 SV=2
Q8IQX8	HisRS		1.00:2.38	62361	histidine--tRNA ligase OS=Drosophila melanogaster OX=7227 GN=HisRS PE=1 SV=2
A8QI13	Dmel\CG40813		1.00:2.36	24450	Activator of basal transcription 1 OS=Drosophila melanogaster OX=7227 GN=Dmel\CG40813 PE=3 SV=2
Q9XYZ5	pic	Oxidation (M)	1.00:2.33	126045	DNA damage-binding protein 1 OS=Drosophila melanogaster OX=7227 GN=pic PE=1 SV=1
Q9Y112	Akr2E3		1.00:2.21	36312	BcDNA.GH10614 OS=Drosophila melanogaster OX=7227 GN=Dmel\CG10863 PE=1 SV=1
Q7JVI3	eIF3m		1.00:2.21	44087	Eukaryotic translation initiation factor 3 subunit M OS=Drosophila melanogaster OX=7227 GN=eIF3m PE=2 SV=1
Q9VYH3	CG2200		1.00:2.21	26598	Probable alpha-aspartyl dipeptidase OS=Drosophila melanogaster OX=7227 GN=CG2200 PE=2 SV=1
P22812	tub		1.00:2.19	49776	Protein Tube OS=Drosophila melanogaster OX=7227 GN=tub PE=1 SV=4
Q76NR6	regucalcin	Oxidation (M)	1.00:2.17	35360	Regucalcin, isoform D OS=Drosophila melanogaster OX=7227 GN=regucalcin PE=1 SV=1
A0A0B4KHC3	PKD		1.00:2.15	101355	Serine/threonine-protein kinase OS=Drosophila melanogaster OX=7227 GN=PKD PE=3 SV=1
P49847	Taf6		1.00:2.04	65654	Transcription initiation factor TFIID subunit 6 OS=Drosophila melanogaster OX=7227 GN=Taf6 PE=1 SV=2
P54398	Fbp2	Oxidation (M)	1.00:2.04	28999	Fat body protein 2 OS=Drosophila melanogaster OX=7227 GN=Fbp2 PE=2 SV=2
Q9W2U8	Neb-cGP	Oxidation (M)	1.00:0.49	5087	ATP synthase membrane subunit K, mitochondrial OS=Drosophila melanogaster OX=7227 GN=Neb-cGP PE=1 SV=1
M9NE73	CalpB		1.00:0.48	103814	Calpain-B, isoform B OS=Drosophila melanogaster OX=7227 GN=CalpB PE=3 SV=1
Q9W1T9	dctr9	Oxidation (M)	1.00:0.48	104769	Uncharacterized protein OS=Drosophila melanogaster OX=7227 GN=dctr9 PE=4 SV=2
Q9Y0Z1	Dmel\CG11970		1.00:0.46	177568	BcDNA.LD23876 OS=Drosophila melanogaster OX=7227 GN=Dmel\CG11970 PE=1 SV=1
Q9VI64	Dmel\CG10098		1.00:0.44	37482	LD30995p OS=Drosophila melanogaster OX=7227 GN=Dmel\CG10098 PE=1 SV=1
A0A0B4K7Z3	Doa		1.00:0.44	110975	Darkener of apricot, isoform Z OS=Drosophila melanogaster OX=7227 GN=Doa PE=1 SV=1
Q9VGZ0	Cyp12e1		1.00:0.44	59684	Probable cytochrome P450 12e1, mitochondrial OS=Drosophila melanogaster OX=7227 GN=Cyp12e1 PE=2 SV=4
X2JFW6	Dmel\CG8289		1.00:0.44	37254	Uncharacterized protein, isoform B OS=Drosophila melanogaster OX=7227 GN=Dmel\CG8289 PE=1 SV=1
A1Z9G9	Dmel\CG6220	Oxidation (M)	1.00:0.39	41852	FI06213p OS=Drosophila melanogaster OX=7227 GN=Dmel\CG6220 PE=2 SV=1
A0A0B4K633	sals		1.00:0.38	63624	Sarcomere length short, isoform E OS=Drosophila melanogaster OX=7227 GN=sals PE=4 SV=1
P48598	eIF4E1		1.00:0.37	29224	Eukaryotic translation initiation factor 4E1 OS=Drosophila melanogaster OX=7227 GN=eIF4E1 PE=1 SV=1
Q9VF68	h-cup		1.00:0.37	29168	CG6130 protein OS=Drosophila melanogaster OX=7227 GN=h-cup PE=2 SV=1
Q9VLN1	Wdr82		1.00:0.35	35355	WD repeat-containing protein 82 OS=Drosophila melanogaster OX=7227 GN=Wdr82 PE=1 SV=1
P27780	Edg84A		1.00:0.32	20365	Pupal cuticle protein Edg-84A OS=Drosophila melanogaster OX=7227 GN=Edg84A PE=2 SV=1
Q9VVD2	Fit2		1.00:0.29	81501	Fermitin 2 OS=Drosophila melanogaster OX=7227 GN=Fit2 PE=2 SV=1
Q9VJB0	elfless	Oxidation (M)	1.00:0.28	25077	Elfless, isoform B OS=Drosophila melanogaster OX=7227 GN=elfless PE=2 SV=2
P04052	Polr2A		1.00:0.26	209168	DNA-directed RNA polymerase II subunit RPB1 OS=Drosophila melanogaster OX=7227 GN=Polr2A PE=3 SV=4
Q961W5	S-Lap3		1.00:0.21	57702	Cysteinylglycine-S-conjugate dipeptidase OS=Drosophila melanogaster OX=7227 GN=S-Lap3 PE=1 SV=1
A1ZAH8	RpS15		1.00:0.20	16979	40S ribosomal protein S15 OS=Drosophila melanogaster OX=7227 GN=RpS15 PE=1 SV=1
P02842	Sgs8	Oxidation (M)	1.00:0.18	7918	Salivary glue protein Sgs-8 OS=Drosophila melanogaster OX=7227 GN=Sgs8 PE=2 SV=1
Q9VRX2	Vps8		1.00:0.15	137922	Vacuolar protein sorting-associated protein 8 homolog OS=Drosophila melanogaster OX=7227 GN=Vps8 PE=1 SV=1
Q9VMQ8	Vps52		1.00:0.14	77432	Vacuolar protein sorting-associated protein 52 homolog OS=Drosophila melanogaster OX=7227 GN=Vps52 PE=2 SV=1
E1JJ21	tmod		1.00:0.10	41893	Tropomodulin, isoform H OS=Drosophila melanogaster OX=7227 GN=tmod PE=1 SV=1
Q95R35	S-Lap4	Oxidation (M)	1.00:0.10	57523	Cysteinylglycine-S-conjugate dipeptidase OS=Drosophila melanogaster OX=7227 GN=S-Lap4 PE=1 SV=1
